# Supplementary material for: Interleukin-8 is the single most up-regulated gene in whole genome profiling of H. pylori exposed gastric epithelial cells
Source: BMC Microbiol. 2012 Jan 17;12:9. doi: 10.1186/1471-2180-12-9 (PMC3292955; doi:10.1186/1471-2180-12-9)
Supplement: Additional file 1 — Table S1. The list of genes that showed significant differential expression at no less than 1 time point in H. pylori exposed AGS cells (p < 0.05). [file 1471-2180-12-9-S1.TXT]

Gene_Symbol	RefSeq_ID	Unigene_ID	logFC0.5h	logFC1h	logFC3h	logFC6h	logFC12h	logFC24h
A1CF	NM_138932.1	0	-0,298	-0,37	-0,165	-0,273	-0,327	-0,504
AADAT	NM_182662.1	0	0,076	-0,007	-0,162	-0,208	-0,325	-0,61
AAMP	NM_001087.3	0	-0,068	-0,086	-0,043	-0,154	-0,245	-0,513
AARS	NM_001605.2	0	-0,297	-0,424	-0,422	-0,475	0,674	0,781
ABAT	NM_020686.4	0	-0,232	-0,065	0,013	0,421	0,07	-0,566
ABCA1	NM_005502.2	0	-0,329	-0,01	-0,401	-1,065	-0,821	1,371
ABCA11	NR_002451.1	0	-0,326	-0,203	-0,133	-0,299	-0,281	-0,403
ABCA3	NM_001089.1	0	-0,184	-0,308	0,003	-0,175	-0,109	1,074
ABCB10	NM_012089.1	0	-0,231	-0,01	-0,064	-0,062	-0,18	-0,377
ABCB9	NM_203444.1	0	0,0085	0,0205	-0,0055	-0,2055	0,6165	0,9225
ABCC3	NM_020038.1	0	-0,039	-0,134	-0,025	-0,307	-0,192	1,448
ABCC5	NM_005688.2	0	0,101	-0,089	0,112	-0,218	-0,457	-1,01
ABCD3	NM_002858.2	0	-0,227	0,009	-0,126	-0,168	-0,713	-0,503
ABCE1	NM_001040876.1	0	-0,132	0,07	-0,071	-0,172	-0,714	-0,802
ABCF2	NM_007189.1	0	-0,124	-0,0445	-0,0135	0,0055	-0,662	-0,6265
ABHD12	NM_001042472.1	0	0,137	0,133	0,052	0,01	0,165	0,657
ABHD14A	NM_015407.3	0	0,036	-0,065	-0,209	-0,26	-0,443	-0,542
ABHD2	NM_152924.3	0	0,1835	0,062	0,098	0,268	0,622	0,2405
ABHD5	NM_016006.3	0	-0,232	0,116	0,131	0,171	0,304	0,519
ABI2	XM_001126750.1	0	-0,046	0,074	-0,04149999	-0,01450001	0,172	-0,068
ABLIM1	NM_001003407.1	0	-0,222	-0,218	-0,22	-0,205	0,206	0,49
ABLIM2	NM_032432.3	0	-0,223	-0,098	-0,154	-0,331	-0,117	0,408
ABLIM3	NM_014945.2	0	0,087	0,109	-0,035	0,081	0,377	0,902
ABR	NM_001092.3	0	0,131	-0,129	-0,051	-0,173	-0,608	-0,528
ABT1	NM_013375.2	0	0,094	0,368	0,113	-0,014	-0,458	-0,3
ABTB1	NM_172028.1	0	-0,089	-0,188	-0,209	0,125	0,483	0,9165
ABTB2	NM_145804.1	0	0,024	0,064	1,109	0,705	0,975	0,384
ACAA1	NM_001607.2	0	0,089	0,16	0,01	-0,015	-0,092	-0,55
ACACA	NM_198839.1	0	-0,192	-0,1835	-0,021	-0,013	-0,4585	-1,281
ACACB	NM_001093.3	0	0,091	-0,059	-0,023	-0,433	-0,421	-0,163
ACAD11	NM_032169.4	0	0,075	-0,093	-0,258	-0,236	0,21	0,756
ACAD8	NM_014384.1	0	0,051	0,063	-0,197	-0,321	-0,391	-0,31
ACAD9	NM_014049.3	0	0,134	-0,061	-0,04	-0,231	-0,269	-0,615
ACADL	NM_001608.2	0	-0,197	-0,037	-0,066	-0,191	-0,357	-0,189
ACADM	NM_000016.2	0	-0,2495	-0,0825	-0,1755	-0,2805	-0,4485	-0,3225
ACADVL	NM_001033859.1	0	0,1783333	0,115	0,07633334	0,179	0,158	0,55
ACAT2	NM_005891.1	0	-0,306	-0,289	0,103	0,435	0,505	-0,983
ACBD3	NM_022735.3	0	-0,22	-0,118	-0,022	-0,052	0,298	0,526
ACCN2	NM_020039.2	0	0,284	0,07	-0,066	-0,21	-0,725	-0,961
ACIN1	NM_014977.2	0	0,091	0,121	0,053	0,19	0,365	-0,157
ACLY	NM_001096.2	0	-0,2335	-0,2165	0,043	0,278	-0,002	-1,145
ACN9	NM_020186.1	0	0	0,112	-0,086	-0,2045	-0,384	-0,6915
ACO2	NM_001098.2	0	0,003	0,003	0,039	-0,093	-0,367	-0,276
ACOT2	NM_006821.4	0	0,165	0,077	0,06	0,099	0,897	0,5
ACOT7	NM_181862.2	0	-0,008500002	0,007000001	0,0225	0,0185	-0,481	-1,3685
ACOT8	NM_005469.2	0	0,138	0,127	0,054	0,083	0,314	0,395
ACOT9	NM_001037171.1	0	0,03	0,0825	0,097	0,0795	0,514	0,807
ACOX3	NM_003501.1	0	0,191	0,137	0,013	-0,205	-0,261	-0,401
ACP6	NM_016361.2	0	0,327	0,114	-0,03	-0,225	0,039	0,588
ACPL2	NM_152282.2	0	-0,1745	-0,1895	-0,4245	-0,4125	-1,159	-0,4145
ACPP	NM_001099.2	0	-0,151	-0,036	-0,221	-0,336	-0,268	-0,824
ACSL3	NM_004457.3	0	-0,171	-0,2	-0,059	0,092	0,415	0,43
ACSL4	NM_022977.1	0	-0,349	-0,182	-0,001	0,453	0,431	-0,342
ACSS2	NM_139274.1	0	-0,2465	-0,332	-0,013	0,464	0,7525	-0,44
ACTA2	NM_001613.1	0	-0,002	-0,103	-0,08	-0,286	-0,268	0,9
ACTG2	NM_001615.3	0	0,023	-0,227	-0,239	-0,573	-0,715	-1,072
ACTL6A	NM_004301.3	0	-0,078	-0,091	-0,119	-0,227	-0,376	-0,062
ACTL8	NM_030812.1	0	0,016	0,026	-0,068	-0,026	-0,209	-0,369
ACTN1	NM_001102.2	0	-0,098	-0,265	-0,091	-0,156	-0,004	-0,764
ACTR10	NM_018477.2	0	0,142	0,239	0,176	0,077	0,385	0,602
ACTR1A	NM_005736.2	0	0,201	0,054	0,141	0,055	-0,028	-0,362
ACTR1B	NM_005735.2	0	0,089	0,088	-0,295	-0,228	0,324	0,755
ACTR2	NM_001005386.1	0	-0,125	-0,039	-0,083	-0,115	-0,129	-0,364
ACTR5	NM_024855.3	0	0,077	0,067	0,052	0,131	-0,823	-0,744
ACTR6	NM_022496.3	0	-0,046	0,143	-0,017	0,128	0,424	0,103
ACVR1	NM_001105.2	0	-0,095	-0,108	-0,011	0,055	0,661	0,574
ACVR1B	NM_020327.2	0	-0,04	-0,121	-0,209	-0,221	0,372	0,496
ACVRL1	NM_000020.1	0	0,12	0,139	0,017	0,012	0,231	0,43
ACYP1	NM_001107.3	0	0,107	0,118	0,021	0,208	0,421	0,333
ADA	NM_000022.2	0	0,125	0,038	-0,163	-0,194	-0,452	-0,771
ADAM15	NM_207195.1	0	-0,082	-0,258	-0,13	-0,202	-0,426	-0,539
ADAM17	NM_003183.4	0	0,114	-0,073	0,000500001	0,1465	0,448	0,469
ADAM9	NM_003816.2	0	-0,005	0,044	0,214	0,119	0,38	0,467
ADAMTS9	NM_182920.1	0	-0,033	-0,009	-0,214	-0,211	-0,302	-0,358
ADAMTSL1	NM_139264.1	0	-0,03	0,022	0,089	0,016	-0,189	-0,35
ADAT3	NM_138422.1	0	-0,007	-0,113	0,066	0,208	0,534	-0,09
ADCK1	NM_020421.2	0	0,094	0,139	0,016	-0,182	-0,48	-0,365
ADCK2	NM_052853.3	0	0,098	-0,015	0,043	-0,218	0	0,559
ADCY3	NM_004036.3	0	-0,127	-0,156	-0,138	-0,231	-0,651	-0,516
ADD3	NM_019903.3	0	-0,3695	-0,2545	-0,319	-0,4445	-0,3995	-0,4675
ADK	NM_006721.2	0	0,01933333	-0,02333334	0,01566667	-0,07366667	-0,1593333	-0,7726667
ADM2	NM_024866.4	0	-0,049	-0,311	-0,301	-0,15	1,693	1,671
ADNP	NM_015339.2	0	-0,017	0,064	0,061	0,186	0,549	0,646
ADO	NM_032804.5	0	-0,093	-0,056	-0,183	0,105	0,094	0,407
ADORA1	NM_000674.2	0	0,311	-0,018	-0,35	-0,52	-0,911	-0,838
ADORA2B	NM_000676.2	0	-0,26	-0,192	-0,066	0,079	-0,91	-0,643
ADPGK	NM_031284.3	0	-0,094	0,049	-0,008	0,087	-0,132	-0,465
ADPRHL1	NM_199162.1	0	-0,008	0,042	0,017	-0,222	-0,254	0,344
ADRA1A	NM_033304.1	0	-0,213	-0,277	-0,24	-0,217	-0,11	-0,35
ADRM1	NM_175573.1	0	0,243	0,17	0,148	0,203	-0,085	-0,501
ADSL	NM_000026.1	0	0,123	0,007	-0,128	-0,216	-0,432	-0,43
ADSS	NM_001126.2	0	-0,12	-0,007	-0,048	-0,012	-0,449	-0,475
AEBP2	NM_153207.3	0	-0,055	-0,159	-0,06	-0,064	0,267	0,436
AES	NM_198970.1	0	-0,0715	0,0115	-0,0745	0,0475	-0,215	-0,6255
AFF4	NM_014423.3	0	-0,101	-0,137	0,123	0,289	0,695	0,471
AFG3L2	NM_006796.1	0	0,187	-0,023	0,139	-0,229	0,138	0,532
AFTPH	NM_017657.3	0	-0,06933333	0,03166667	0,05966667	0,03066667	0,3896666	0,7246667
AGA	NM_000027.2	0	-0,062	0,042	-0,096	-0,126	0,182	1,267
AGBL5	NM_021831.5	0	0,028	0,0375	0,0365	-0,1265	-0,307	-0,212
AGL	NM_000646.1	0	-0,365	-0,1625	-0,1305	-0,1405	-0,4095	-0,501
AGPAT1	NM_032741.3	0	-0,192	-0,098	-0,289	-0,2035	-0,396	-0,4735
AGPAT2	NM_001012727.1	0	-0,0455	-0,0045	0,003	0,083	-0,009	-0,4305
AGPAT3	NM_020132.4	0	-0,1	-0,602	-0,516	-0,354	-0,514	-0,689
AGPAT5	NM_018361.2	0	-0,086	-0,168	-0,131	-0,222	-0,926	-0,422
AGPAT9	NM_032717.3	0	0,055	0,084	0,341	0,596	1,094	1,507
AGRN	NM_198576.2	0	-0,202	-0,141	-0,19	-0,075	-0,478	-0,139
AGTPBP1	NM_015239.1	0	-0,02	0,109	-0,14	-0,21	0,326	0,6
AGTRAP	NM_001040194.1	0	-0,003	0,077	-0,139	-0,067	-0,41	-0,337
AGXT2L2	NM_153373.1	0	0,0345	-0,119	-0,197	-0,224	0,157	0,779
AHCTF1	XM_942402.1	0	-0,129	-0,058	0,147	-0,096	-0,473	-0,286
AHCY	NM_000687.1	0	-0,078	-0,002	0,093	-0,007	-0,265	-1,13
AHDC1	NM_001029882.1	0	-0,397	-0,341	0,024	-0,042	-0,501	-0,548
AHNAK	NM_001620.1	0	-0,122	-0,02	0,068	0,0935	0,06699999	0,09899999
AHR	NM_001621.2	0	-0,057	0,07	0,31	0,206	1,02	0,628
AHSA1	NM_012111.1	0	-0,036	-0,107	-0,047	-0,027	-0,636	-1,209
AIF1	NM_001623.3	0	-0,133	-0,1615	-0,1925	-0,2355	-0,381	-0,8295
AIFM1	NM_145813.1	0	-0,04933333	-0,07266667	-0,1246667	-0,1753333	-0,343	-0,485
AK2	NM_013411.3	0	0,102	0,036	-0,025	-0,274	-0,961	-0,979
AK3	NM_016282.2	0	0,13	0,139	-0,088	-0,128	-0,431	-0,317
AKAP1	NM_139275.1	0	-0,105	0,156	0,053	0,168	-0,888	-0,393
AKAP10	NM_007202.2	0	-0,021	-0,069	-0,126	-0,076	0,125	0,419
AKAP12	NM_005100.2	0	-0,105	-0,419	-0,156	-0,408	-0,426	-0,577
AKAP8	NM_005858.2	0	0,074	0,162	0,281	0,213	-0,412	-0,457
AKNA	NM_030767.3	0	-0,104	-0,184	-0,114	-0,084	0,741	2,387
AKR1B1	NM_001628.2	0	-0,033	-0,053	-0,176	-0,119	-0,329	-0,18
AKR1C3	NM_003739.4	0	0,031	-0,02	0,032	-0,068	-0,413	0,051
AKR7A2	NM_003689.2	0	0,024	0,002	-0,127	-0,275	-0,45	-0,186
AKR7A3	NM_012067.2	0	-0,036	0,021	-0,081	-0,216	-0,422	-0,316
AKT3	NM_181690.1	0	-0,608	-0,53	-0,574	-0,666	-0,571	-0,557
AKTIP	NM_022476.2	0	-0,0965	-0,071	-0,3225	-0,19	1,1455	1,2235
ALAD	NM_000031.4	0	0,192	0,038	-0,263	-0,226	-0,064	-0,407
ALDH16A1	NM_153329.2	0	0,007	0,028	-0,055	-0,166	-0,454	-0,531
ALDH18A1	NM_002860.3	0	0,009	-0,074	-0,133	-0,231	-0,623	-0,456
ALDH1A2	NM_170696.1	0	-0,114	-0,148	-0,117	0,308	0,186	-0,663
ALDH1B1	NM_000692.3	0	0,058	0,14	-0,0585	-0,0705	-1,45	-1,183
ALDH1L1	NM_012190.2	0	0,013	-0,183	-0,13	-0,066	0,341	0,2
ALDH3A2	NM_000382.2	0	0,018	-0,0225	0,1145	0,166	-0,1645	-0,9305
ALDH5A1	NM_001080.3	0	-0,2535	-0,1535	-0,2265	-0,3865	-0,641	-0,538
ALDH6A1	NM_005589.2	0	-0,186	-0,138	-0,1885	-0,3325	-0,5045	-0,207
ALDH7A1	NM_001182.2	0	-0,125	-0,144	-0,2045	-0,2845	-0,3755	-0,6035
ALDOA	NM_184041.1	0	0,053	-0,019	0,036	0,172	-0,011	-0,616
ALDOC	NM_005165.2	0	-0,261	-0,313	-0,039	0,639	1,089	-0,363
ALG1	NM_019109.3	0	0,166	0,037	-0,099	-0,101	-0,58	-0,84
ALG10B	NM_001013620.3	0	-0,081	-0,225	-0,16	-0,277	-0,178	-0,412
ALG13	NM_018466.2	0	0,291	0,288	0,329	0,378	0,626	0,582
ALG14	NM_144988.2	0	0,192	0,1815	0,1845	-0,028	-0,4425	-0,4045
ALG3	NM_005787.4	0	0,141	-0,034	-0,023	-0,208	-0,594	-0,391
ALG6	NM_013339.2	0	-0,086	0,036	-0,175	-0,246	-0,793	-0,849
ALG8	NM_024079.4	0	-0,009000001	-0,0085	-0,16	-0,1775	-0,609	-0,783
ALKBH2	NM_001001655.1	0	0,212	0,075	-0,064	-0,006	-0,341	0,158
ALKBH3	NM_139178.1	0	0,122	0,256	0,138	-0,038	0,626	1,013
ALKBH4	NM_017621.2	0	-0,141	-0,198	-0,27	-0,111	-0,464	-0,62
ALKBH6	NM_198867.1	0	0,135	-0,039	-0,02	-0,03	0,4	0,081
ALKBH8	NM_138775.1	0	-0,263	-0,229	-0,379	-0,419	-0,218	-0,647
ALOX12B	NM_001139.2	0	-0,029	0,073	-0,138	-0,125	0,341	0,764
ALOX5	NM_000698.2	0	0,038	-0,164	-0,1	-0,335	-0,417	0,542
ALOX5AP	NM_001629.2	0	0,24	0,09	0,102	0,155	0,252	0,596
ALOXE3	NM_021628.1	0	0,155	0,18	0,176	0,305	0,681	1,183
ALPK2	NM_052947.3	0	-0,057	0,013	-0,101	-0,225	0,543	0,745
ALS2CR13	NM_173511.2	0	-0,256	-0,126	-0,224	-0,165	-0,557	-0,05
AMAC1L1	XM_928960.2	0	0,184	0,092	0,135	0,161	0,178	0,3
AMACR	NM_014324.4	0	0,084	0,074	-0,272	-0,305	-0,111	0,639
AMD1	NM_001033059.1	0	-0,0685	-0,1085	0,028	-0,0555	-1,0195	-0,3655
AMMECR1	NM_001025580.1	0	-0,045	0,001	-0,003	-0,052	0,12	0,288
AMMECR1L	NM_031445.2	0	-0,011	0,01	0,471	0,363	0,807	0,82
AMY1A	NM_001008221.1	0	-0,15	-0,14	-0,048	0,033	0,113	-0,805
AMY1B	NM_001008218.1	0	-0,094	-0,177	0,022	0,062	0,043	-0,771
AMZ2	NM_001033569.1	0	-0,006	0,017	-0,156	-0,327	-0,4	0,152
ANAPC1	XM_001129602.1	0	-0,073	-0,0505	-0,165	-0,2675	-0,1235	-0,07599999
ANAPC13	NM_015391.2	0	0,127	0,07	-0,152	-0,234	-0,038	0,445
ANAPC2	NM_013366.3	0	-0,164	-0,077	-0,154	-0,105	-0,392	-0,53
ANAPC4	NM_013367.2	0	0,191	0,114	-0,08	-0,199	-0,354	-0,392
ANAPC5	NM_016237.3	0	0,086	0,118	-0,008	-0,181	-0,582	-0,628
ANAPC7	NM_016238.1	0	-0,022	-0,084	-0,099	-0,229	-0,7	-0,735
ANG	NM_001097577.1	0	0,049	-0,17	-0,197	0,2	0,45	0,597
ANGEL1	NM_015305.2	0	0,008	-0,114	-0,069	-0,237	-0,526	-0,051
ANGPT2	NM_001147.1	0	-0,03	0,01	0,161	0,308	1,664	2,535
ANKHD1	NM_017978.1	0	0,106	-0,032	0,106	0,231	-0,095	0,345
ANKMY1	NM_016552.2	0	0,26	0,116	0,087	-0,03	-0,033	0,948
ANKRA2	NM_023039.2	0	0,104	0,082	-0,105	-0,258	0,6295	1,3925
ANKRD10	NM_017664.2	0	-0,001	0,018	0,509	0,353	0,268	0,393
ANKRD11	NM_013275.4	0	-0,252	-0,312	0,035	-0,133	0,891	0,854
ANKRD12	NM_015208.3	0	-0,153	-0,12	0,191	0,029	0,23	0,527
ANKRD16	NM_001009941.1	0	0,378	0,277	-0,099	-0,155	-0,33	-0,216
ANKRD17	NM_198889.1	0	-0,1165	-0,0275	0,0325	-0,087	-0,4175	-0,658
ANKRD24	NM_133475.1	0	0,063	0,113	0,148	0,046	0,254	0,564
ANKRD28	NM_015199.2	0	-0,11	-0,04	0,002	0,059	-0,301	-0,743
ANKRD32	NM_032290.2	0	-0,06	-0,0805	-0,034	-0,05	-0,211	-0,7495
ANKRD33	NM_182608.2	0	0,187	0,02	0,11	0,106	0,223	0,682
ANKRD35	NM_144698.2	0	0,161	0,228	-0,046	-0,168	-0,305	-0,466
ANKRD37	NM_181726.2	0	0,176	0,303	1,293	1,547	1,035	0,263
ANKRD39	NM_016466.4	0	0,216	0,289	0,059	0,089	-0,127	-0,589
ANKRD46	NM_198401.2	0	-0,168	-0,113	-0,24	-0,309	-0,499	0,109
ANKRD57	NM_023016.3	0	-0,238	-0,134	0,155	0,103	0,481	0,271
ANKS1A	NM_015245.2	0	-0,127	-0,126	-0,055	0,01	-0,391	-0,136
ANO6	NM_001025356.1	0	-0,225	-0,094	-0,075	-0,114	0,399	0,723
ANO7	NM_001001891.3	0	-0,175	-0,211	-0,249	-0,192	-0,17	-0,344
ANO8	NM_020959.1	0	-0,045	0,106	0,03	-0,043	-0,006	0,425
ANXA1	NM_000700.1	0	-0,048	0,132	-0,039	0,056	0,766	1,161
ANXA2	NM_001002858.1	0	-0,042	-0,0655	0,1825	0,3245	0,6975	0,668
ANXA2P1	NR_001562.1	0	-0,176	0,14	0,155	0,252	0,654	0,614
ANXA2P3	NR_001446.2	0	0,092	0,141	0,135	0,153	0,469	0,647
ANXA9	NM_003568.1	0	0,006	-0,037	-0,177	-0,353	-0,849	-1,064
AOF2	NM_015013.2	0	-0,086	-0,167	-0,225	-0,244	-0,747	-1,147
AP1B1	NM_145730.1	0	0,0375	-0,1395	0,0255	-0,2425	-0,2445	-0,585
AP1G1	NM_001128.5	0	-0,0365	0,018	0,1405	-0,0685	-0,239	-0,561
AP1G2	NM_080545.1	0	0,021	0,074	-0,067	-0,12	-0,385	-0,705
AP1S2	NM_003916.3	0	0,011	0,037	0,3905	0,5944999	0,7345	0,7135
AP1S3	NM_001039569.1	0	-0,1	0,015	0,014	0,164	-0,095	-0,348
AP2A1	NM_014203.2	0	-0,136	-0,052	-0,1885	-0,1735	-0,3075	-0,445
AP2B1	NM_001282.2	0	-0,147	-0,116	-0,107	-0,0685	-0,469	-0,8545
AP2M1	NM_004068.3	0	0,05	0,0215	0,004999999	0,038	-0,263	-0,6165
AP4B1	NM_006594.1	0	0,01	-0,003	-0,038	0,084	-0,191	-0,417
AP4E1	NM_007347.3	0	-0,096	-0,054	-0,222	-0,372	0,221	0,338
APAF1	NM_013229.2	0	-0,126	-0,256	-0,129	0,024	0,397	0,098
APBA3	NM_004886.3	0	0,171	-0,031	0,031	0,189	0,605	0,756
APBB2	NM_173075.2	0	0,008	0,071	0,198	0,03	0,569	0,193
APBB3	NM_133172.2	0	0,171	-0,0415	-0,282	-0,454	-0,09	0,8915
APEH	NM_001640.3	0	-0,126	-0,213	-0,243	-0,207	-0,378	-0,637
APEX1	NM_080649.1	0	-0,013	0,002	-0,149	-0,1725	-0,385	-0,646
API5	NM_006595.2	0	-0,221	0,002	-0,039	-0,109	-0,257	-0,562
APITD1	NM_199295.1	0	0,256	0,312	0,036	0,02	-0,211	-0,725
APOBEC3B	NM_004900.3	0	0,2	0,176	0,27	0,493	1,144	1,471
APOBEC3F	NM_001006666.1	0	-0,05866667	-0,059	-0,2323333	-0,2956667	-0,3286667	-0,2183333
APOBEC3H	NM_181773.2	0	0,071	0,054	-0,064	-0,433	-0,572	-0,551
APOC1	NM_001645.3	0	-0,153	-0,054	-0,238	0,073	-0,287	-0,758
APOM	NM_019101.2	0	0,075	0,157	0,186	0,067	-0,185	0,72
APOO	NM_024122.2	0	0,06	0,174	0,053	0,166	-0,211	-0,617
APP	NM_201414.1	0	-0,09633333	0,01733333	0,1023333	0,09033334	0,1163333	0,5613334
APPBP2	NM_006380.2	0	-0,116	-0,21	-0,197	-0,428	-0,735	-0,331
APTX	NM_017692.2	0	0,086	-0,04	-0,0415	-0,0015	-0,4155	-0,525
AQP11	NM_173039.1	0	0,157	0,097	-0,336	-0,327	-0,917	-0,478
AQR	NM_014691.2	0	-0,155	-0,047	0,014	-0,115	-0,332	-0,442
ARC	NM_015193.3	0	0,018	0,079	0,059	0,115	0,307	0,327
ARF1	NM_001024228.1	0	0,0445	0,011	0,09150001	0,0785	-0,4435	0,2515
ARF4	NM_001660.2	0	0,063	0,0145	0,124	0,184	0,2055	0,5865
ARFGAP3	NM_014570.3	0	0,177	0,128	0,057	0,346	0,393	0,573
ARFGEF1	NM_006421.3	0	0,077	0,033	0,058	0,042	0,322	0,602
ARFGEF2	NM_006420.2	0	-0,05	-0,019	0,058	-0,122	0,331	0,66
ARFIP1	NM_001025593.1	0	-0,04	0,035	-0,057	0,14	0,187	0,441
ARFRP1	NM_003224.2	0	0,006	-0,114	-0,115	0,038	0,651	0,507
ARG2	NM_001172.3	0	-0,016	-0,035	-0,018	-0,088	0,131	0,472
ARHGAP1	NM_004308.2	0	-0,085	-0,014	-0,153	-0,417	-0,478	-0,272
ARHGAP11A	NM_014783.2	0	-0,2495	-0,314	-0,2835	-0,2135	-0,414	-0,5245
ARHGAP12	NM_018287.4	0	-0,1635	0,009000003	0,047	0,1735	0,2865	0,583
ARHGAP19	NM_032900.4	0	-0,136	-0,144	-0,301	-0,278	-0,568	-0,743
ARHGAP21	NM_020824.2	0	-0,084	-0,109	0,091	0,367	0,543	0,27
ARHGAP23	XM_290799.7	0	-0,032	-0,138	0,517	0,235	0,878	0,885
ARHGAP29	NM_004815.3	0	-0,011	0,008	0,224	0,204	0,539	0,409
ARHGDIB	NM_001175.4	0	0,03	-0,021	-0,109	-0,347	-1,016	-1,574
ARHGEF10L	NM_001011722.2	0	-0,422	-0,849	-0,646	-0,698	-0,577	-0,653
ARHGEF12	NM_015313.1	0	-0,283	-0,031	-0,097	-0,125	-0,346	-0,553
ARHGEF17	NM_014786.2	0	-0,145	-0,027	-0,195	-0,22	-0,092	0,583
ARHGEF18	NM_015318.2	0	0,065	-0,094	0,138	0,174	0,879	0,912
ARHGEF19	NM_153213.3	0	0,055	-0,027	0,131	-0,414	-0,47	-0,549
ARHGEF2	NM_004723.2	0	-0,118	-0,413	0,127	0,078	1,625	2,277
ARID1A	NM_006015.4	0	0,034	-0,043	0,083	0,023	0,601	0,494
ARID2	NM_152641.2	0	-0,1865	-0,0285	-0,0245	-0,065	-0,6675	-0,76
ARID3A	NM_005224.2	0	-0,067	-0,262	-0,142	-0,101	0,664	0,874
ARID3B	NM_006465.2	0	0,138	-0,164	0,457	0,219	0,62	0,852
ARID4A	NM_023001.2	0	-0,144	-0,166	-0,233	0,064	0,703	0,515
ARID4B	NM_016374.5	0	-0,177	-0,176	0,206	0,2523333	0,534	0,3946667
ARID5B	NM_032199.1	0	-0,152	-0,144	-0,714	-0,27	-0,007	-0,444
ARIH1	NM_005744.2	0	-0,039	-0,067	0,264	0,331	0,583	0,395
ARIH2	NM_006321.2	0	0,247	0,082	0,058	-0,141	-0,694	-1,361
ARL1	NM_001177.3	0	0,021	-0,02	-0,101	-0,177	-0,621	-0,164
ARL14	NM_025047.1	0	0,017	0,154	0,608	0,52	1,406	0,468
ARL4A	NM_001037164.1	0	0,03	0,149	-0,132	-0,089	0,505	0,311
ARL5A	NM_001037174.1	0	-0,016	-0,01066667	-0,08366667	-0,101	-0,465	-0,9533333
ARL5B	NM_178815.3	0	-0,331	-0,0545	0,3335	0,07749999	0,982	0,9335
ARL6IP6	NM_152522.3	0	-0,114	0,019	0,108	0,006	0,446	0,569
ARL8B	NM_018184.2	0	-0,008	0,084	0,295	0,175	0,681	1,127
ARMC6	NM_033415.2	0	0,018	-0,072	-0,18	-0,203	-0,722	-1,004
ARMC7	NM_024585.2	0	-0,076	-0,158	-0,033	0,201	-0,21	-0,539
ARMCX5	NM_022838.2	0	-0,161	0,063	-0,187	0,009	0,271	0,477
ARMCX6	NM_019007.3	0	0,001	0,075	-0,212	-0,03	0,081	0,451
ARMET	NM_006010.2	0	0,044	-0,107	0,057	0,23	-0,393	-1,001
ARNTL	NM_001030272.1	0	-0,267	-0,337	-0,261	-0,079	1,094	0,854
ARRB1	NM_020251.2	0	-0,048	-0,017	-0,265	-0,3005	-0,6795	-1,3425
ARRDC2	NM_015683.1	0	-0,089	-0,333	-0,396	-0,336	-0,478	-0,539
ARRDC4	NM_183376.1	0	-0,162	0,049	0,043	-0,119	0,226	0,533
ARS2	NM_182800.2	0	0,045	-0,106	0,024	-0,088	-0,673	-1,544
ARSB	NM_198709.1	0	-0,147	-0,316	-0,291	-0,237	-0,579	-0,616
ARSD	NM_001669.2	0	-0,191	-0,026	-0,173	-0,318	-0,232	0,929
ARSE	NM_000047.1	0	-0,23	-0,202	-0,201	-0,304	-0,4	-0,772
ARSJ	NM_024590.3	0	0,281	0,197	0,359	0,369	0,33	0,264
ARV1	NM_022786.1	0	0,161	0,192	-0,155	-0,36	-0,397	-0,749
ASAH1	NM_177924.2	0	-0,068	-0,309	-0,316	-0,274	-0,603	-0,678
ASB13	NM_024701.2	0	-0,094	-0,204	-0,494	-0,442	-1,021	-0,313
ASB6	NM_017873.2	0	-0,057	-0,199	0,145	0,108	-0,577	-0,128
ASB8	NM_024095.3	0	0,021	0,104	-0,31	-0,138	0,394	0,153
ASB9	NM_024087.1	0	0,24	0,09150001	-0,037	-0,0685	-0,37	-0,6225
ASCC1	NM_015947.2	0	-0,136	-0,023	-0,071	-0,139	0,254	0,741
ASCC2	NM_032204.3	0	0,215	-0,045	0,12	-0,129	0,187	0,464
ASCL2	NM_005170.2	0	0,156	0,137	-0,125	-0,215	-0,405	0,071
ASF1A	NM_014034.1	0	-0,225	-0,019	-0,349	-0,251	-0,009	0,557
ASF1B	NM_018154.2	0	0,178	-0,099	-0,043	-0,444	-0,745	-0,37
ASGR1	NM_001671.2	0	-0,205	-0,347	-0,114	-0,025	0,5	0,13
ASMTL	XM_942506.1	0	0,01066667	-0,054	-0,01866667	0,01966667	-0,4893333	-0,703
ASNS	NM_133436.1	0	-0,982	-1,0295	-1,0055	-0,7535	2,0765	2,237
ASPH	NM_032468.2	0	-0,058	-0,119	-0,034	-0,076	-0,463	-0,47
ASPHD2	NM_020437.3	0	0,035	-0,143	-0,063	0,141	-0,015	0,414
ASS1	NM_000050.4	0	-0,173	-0,233	-0,042	-0,0335	0,375	1,1755
ASTN2	NM_198187.2	0	0,183	0,107	-0,021	-0,189	-0,557	-0,779
ATAD1	NM_032810.2	0	-0,0875	0,0615	0,203	0,225	0,49	0,564
ATAD3A	NM_018188.2	0	0,175	0,157	0,173	0,029	-0,568	-1,203
ATAD3B	NM_031921.4	0	0,145	0,071	0,098	0,268	-0,178	-0,902
ATAD4	NM_024320.2	0	-0,231	-0,266	-0,871	-0,446	-0,933	-1,053
ATE1	NM_007041.2	0	0,047	-0,058	-0,01	-0,166	-0,047	-0,447
ATF1	NM_005171.3	0	-0,207	0,097	0,193	0,144	0,562	0,513
ATF2	NM_001880.2	0	-0,044	-0,152	0,183	0,277	0,602	0,253
ATF3	NM_001030287.2	0	-0,063	0,736	1,361	1,018	2,777	2,437
ATF4	NM_001675.2	0	-0,295	-0,228	-0,19	0,048	0,7695	0,7735
ATF5	NM_012068.3	0	0,37	0,201	0,515	0,32	0,206	1,816
ATF6	NM_007348.2	0	-0,141	-0,131	-0,167	-0,31	0,088	0,718
ATF7IP2	NM_024997.2	0	-0,142	-0,253	-0,665	-0,425	-0,579	-1,3
ATG10	NM_031482.3	0	0,145	0,147	-0,07	-0,217	0,47	0,187
ATG12	NM_004707.2	0	-0,0285	0,166	-0,046	0,1875	0,7539999	0,7035
ATG2B	NM_018036.5	0	0,058	0,12	0,084	0,056	0,698	0,881
ATG4A	NM_178271.1	0	0,054	-0,155	0,034	0,071	0,485	0,387
ATG4D	NM_032885.4	0	0,098	0,208	0,318	0,199	0,426	0,505
ATG5	NM_004849.1	0	-0,19	-0,116	-0,112	-0,105	-0,31	-0,458
ATIC	NM_004044.4	0	0,075	0,052	-0,054	-0,172	-0,57	-0,211
ATM	NM_138292.3	0	-0,182	0,086	-0,044	-0,135	-0,275	-0,407
ATOX1	NM_004045.3	0	0,005	-0,083	-0,353	-0,17	-0,813	-1,029
ATP11A	NM_015205.2	0	-0,025	0,007	0,038	0,056	0,575	0,174
ATP11C	NM_173694.3	0	-0,2795	-0,1965	-0,193	-0,14	-0,364	-0,7555
ATP13A1	NM_020410.1	0	0,168	0,057	0,203	-0,123	-0,385	-0,498
ATP13A2	NM_022089.1	0	-0,272	-0,141	-0,117	-0,162	-0,56	-0,894
ATP1B1	NM_001001787.1	0	-0,182	-0,1103333	-0,01366667	-0,02133333	-0,2433333	-0,8283333
ATP1B3	XM_001133534.1	0	-0,03	0,014	-0,182	-0,039	-0,158	-0,52
ATP2A2	NM_170665.2	0	-0,094	-0,065	0,035	-0,158	-1,116	-1,114
ATP2B4	NM_001684.3	0	-0,134	-0,2	0,079	0,408	0,803	0,626
ATP2C2	NM_014861.2	0	0,1	0,048	0,037	-0,074	0,123	0,736
ATP5A1	NM_004046.4	0	-0,072	-0,1125	-0,049	-0,165	-0,3575	-0,5595
ATP5D	NM_001687.4	0	-0,0715	-0,0175	-0,15	-0,09599999	-0,371	-0,747
ATP5EP2	NR_002162.1	0	-0,123	-0,123	-0,159	-0,095	-0,312	-0,422
ATP5G1	NM_001002027.1	0	0,176	0,132	-0,0445	-0,1665	-0,884	-0,8495
ATP5G2	NM_005176.4	0	0,123	0,099	-0,024	-0,185	-0,392	-0,525
ATP5G3	NM_001002258.4	0	-0,251	-0,102	-0,189	-0,102	-0,605	-0,764
ATP5H	NM_001003785.1	0	-0,0485	0,043	-0,0545	-0,0725	-0,3605	-0,304
ATP5J2	NM_001003714.1	0	0,0975	0,048	-0,0405	-0,014	-0,379	-0,4165
ATP5S	NM_015684.2	0	0,137	0,093	-0,048	-0,086	-0,397	-0,441
ATP5SL	NM_018035.1	0	-0,085	0,016	-0,117	-0,194	-0,305	-0,613
ATP6V0A1	NM_005177.3	0	0	-0,208	-0,092	-0,116	-0,189	-0,496
ATP6V0B	NM_004047.3	0	0,054	-0,028	0,041	0,168	0,137	0,35
ATP6V0E1	NM_003945.3	0	-0,0645	-0,045	-0,068	0,0055	0,031	0,3545
ATP6V1B2	NM_001693.3	0	0,128	0,031	0,125	0,057	0,094	0,585
ATP6V1C1	NM_001695.4	0	-0,0545	-0,098	0,045	0,101	-0,027	-0,01750001
ATP6V1D	NM_015994.2	0	-0,038	-0,019	0,11	0,255	0,416	0,916
ATP6V1E1	NM_001039367.1	0	0,151	0,0165	0,041	0,11	0,2035	0,5985
ATP6V1E2	NM_080653.3	0	0,017	-0,094	-0,024	-0,224	-0,2	0,499
ATP6V1H	NM_213620.1	0	-0,069	0,051	0,051	0,125	0,254	0,386
ATP7B	NM_000053.2	0	-0,197	-0,196	-0,355	-0,32	-0,477	-0,222
ATP8B2	NM_001005855.1	0	-0,544	-0,374	-0,289	-0,426	0,424	0,948
ATP8B3	NM_138813.2	0	0,17	0,054	-0,055	-0,307	0,127	-1,018
ATPAF1	NM_022745.3	0	0,005	-0,095	-0,277	-0,395	-1,11	-1,098
ATPAF2	NM_145691.3	0	-0,046	-0,221	-0,193	-0,266	-0,567	-0,454
ATPBD1B	NM_018066.2	0	-0,018	-0,099	-0,188	-0,093	0,324	0,903
ATPBD4	NM_080650.2	0	-0,0825	-0,068	-0,0425	-0,1665	-0,557	-0,5785
ATPIF1	NM_178191.1	0	0,208	0,156	0,027	-0,105	-0,028	0,485
ATRIP	NM_032166.2	0	0,165	0,162	0,1145	-0,0665	-0,665	-0,8615
ATXN1	NM_000332.2	0	-0,3205	-0,199	0,0035	0,196	0,8085001	0,5445
ATXN10	NM_013236.2	0	0,045	-0,0975	0,0135	-0,1045	-0,445	-0,505
ATXN2	NM_002973.2	0	0,109	-0,184	0,032	-0,001	0,352	0,358
ATXN2L	NM_007245.2	0	-0,0985	0,002499998	-0,017	0,2155	0,357	-0,0115
ATXN3	NM_004993.4	0	0,025	0,005	-0,242	-0,084	0,204	0,889
AURKA	NM_198436.1	0	-0,245	-0,2005	-0,3495	-0,2405	-0,587	-0,61
AURKB	NM_004217.2	0	-0,059	-0,186	-0,299	-0,182	-0,375	-0,44
AVPI1	NM_021732.1	0	0,202	0,157	0,381	0,182	0,442	1,01
AXL	NM_021913.2	0	0,1375	0,0295	0,033	-0,103	0,0455	0,875
AXUD1	NM_033027.2	0	0,378	0,514	1,114	0,556	1,643	1,068
AZI1	NM_014984.2	0	0,03699999	-0,0145	-0,11	-0,1655	-0,327	-0,49
AZI2	NM_022461.2	0	-0,046	-0,027	0,131	0	0,491	0,748
AZIN1	NM_015878.4	0	-0,1666667	-0,2043333	-0,051	0,006999998	0,563	0,6026667
B2M	NM_004048.2	0	0,001500001	0,0365	0,128	0,233	0,3765	0,5375
B3GALNT1	NM_033168.2	0	-0,052	0,032	-0,161	-0,024	-0,516	-0,465
B3GALNT2	NM_152490.1	0	0,236	0,109	0,257	0,256	0,454	0,881
B3GALT4	NM_003782.3	0	-0,111	-0,195	-0,133	-0,166	0,377	0,662
B3GALT6	NM_080605.3	0	-0,204	0,05	0,119	0,017	-0,4	-0,268
B3GALTL	NM_194318.3	0	-0,125	-0,034	-0,043	0,023	-0,261	-0,414
B3GAT3	NM_012200.2	0	-0,16	-0,052	-0,159	-0,088	-0,463	-0,576
B3GNT6	NM_006876.1	0	-0,013	0,038	-0,23	-0,191	-0,726	-1,209
B3GNTL1	NM_001009905.1	0	-0,189	-0,156	-0,223	-0,164	-0,481	-0,55
BACE2	NM_138992.1	0	-0,173	-0,247	-0,141	-0,227	-0,321	-0,45
BAG1	NM_004323.4	0	-0,261	-0,281	-0,261	-0,317	-0,473	-0,626
BAG3	NM_004281.3	0	0,083	0,001	0,415	0,269	-0,487	-0,589
BAG4	NM_004874.2	0	0,114	0,202	0,05	0,212	-0,257	-0,312
BAHD1	NM_014952.3	0	-0,283	-0,248	-0,435	-0,476	-0,343	-0,622
BAIAP2L1	NM_018842.3	0	0,058	-0,027	0,126	0,19	0,683	0,599
BAK1	NM_001188.3	0	0,004	-0,071	-0,021	0,327	0,547	0,611
BAMBI	NM_012342.2	0	-0,085	-0,153	-0,425	-0,464	0,388	0,513
BANF1	NM_003860.2	0	0,015	0,0235	-0,021	-0,0465	-0,369	-0,3805
BANP	NM_017869.3	0	0,215	-0,097	0,219	0,444	0,45	0,537
BARD1	NM_000465.1	0	0,104	0,006	-0,142	-0,199	-0,409	-0,462
BAT5	NM_021160.1	0	-0,058	-0,045	-0,085	0,022	0,337	0,128
BATF	NM_006399.2	0	0,021	0,003	0,075	-0,098	0,819	0,51
BAX	NM_138765.2	0	0,093	0,1455	0,028	0,0315	-0,2315	0,1785
BAZ1B	NM_023005.2	0	-0,305	-0,187	-0,229	-0,239	-0,369	-0,329
BAZ2B	NM_013450.2	0	-0,305	-0,222	-0,049	-0,2	0,669	0,44
BBC3	NM_014417.2	0	-0,088	-0,092	0,202	-0,062	0,833	1,022
BBS1	NM_024649.4	0	-0,157	-0,205	-0,196	-0,361	0,147	0,849
BBS4	NM_033028.2	0	0,291	0,101	-0,118	-0,331	0,264	0,566
BBX	NM_020235.3	0	-0,135	-0,035	-0,218	-0,051	0,341	0,62
BCAP29	NM_001008407.1	0	0,009	0,016	-0,167	-0,079	-0,586	-0,845
BCAP31	NM_005745.6	0	-0,069	-0,11	-0,069	-0,178	-0,369	-0,376
BCAS4	NM_017843.3	0	0,18	0,151	0,352	0,326	0,596	0,581
BCAT2	NM_001190.2	0	0,132	0,047	0,019	-0,142	-0,416	-0,548
BCCIP	NM_078469.1	0	0,06233333	0,08766667	0,07033334	0,05600001	-0,3043334	-0,4683333
BCDIN3D	NM_181708.1	0	0,172	0,111	-0,053	-0,076	0,741	1,139
BCKDHB	NM_183050.1	0	0,029	0,013	-0,01	-0,257	-0,291	-0,417
BCL10	NM_003921.3	0	-0,156	-0,025	0,413	0,364	0,526	0,415
BCL11A	NM_022893.2	0	0,044	-0,1203333	-0,4833333	-0,212	-0,8013333	-0,3133333
BCL2L1	NM_138578.1	0	-0,0825	0,034	0,036	0,021	0,6125	0,7605
BCL2L12	NM_001040668.1	0	0,366	0,354	0,306	0,292	0,448	0,169
BCL2L13	NM_015367.2	0	0,069	-0,041	0,039	-0,088	0,844	0,856
BCL2L2	NM_004050.2	0	0,04	-0,049	-0,098	0,194	0,937	1,009
BCL3	NM_005178.2	0	-0,328	-0,242	1,019	0,627	0,711	0,242
BCL6	NM_001706.2	0	-0,232	-0,109	-0,034	0,059	0,608	0,429
BCL7B	NM_138707.1	0	0,1315	0,123	0,251	0,1215	0,6065	0,465
BCL7C	NM_004765.2	0	0,048	-0,027	0,07	-0,063	-0,749	-0,621
BCL9	NM_004326.2	0	-0,007	0,029	-0,405	-0,429	-1,029	-0,424
BCL9L	NM_182557.2	0	-0,046	-0,21	0,252	-0,046	0,183	0,541
BCMO1	NM_017429.2	0	-0,115	-0,073	-0,194	-0,179	0,005	-0,473
BCORL1	NM_021946.2	0	-0,102	-0,22	0,276	0,115	-0,23	-0,459
BCR	NM_021574.1	0	-0,006999999	-0,0875	-0,1175	-0,32	-0,4465	-0,77
BDNF	NM_170731.3	0	-0,061	-0,165	-0,163	-0,235	-0,331	-0,106
BECN1	NM_003766.2	0	-0,181	-0,122	-0,129	-0,012	0,104	0,372
BEGAIN	NM_020836.2	0	0,215	0,112	0,01	0,015	0,104	-0,351
BEST1	NM_004183.2	0	0,124	0,161	0,02	0,043	0,548	0,987
BET1	NM_005868.4	0	-0,177	-0,153	-0,309	-0,145	0,404	0,563
BET1L	NM_016526.3	0	-0,087	-0,054	-0,403	-0,27	-0,382	-0,062
BEX1	NM_018476.3	0	0,005	-0,074	-0,151	-0,246	-0,91	-0,797
BHLHB2	NM_003670.1	0	0,169	0,165	1,507	1,411	1,764	1,866
BICD2	NM_001003800.1	0	0,019	-0,027	0,076	0,071	-0,407	-0,523
BID	NM_197966.1	0	0,039	0,005	0,087	0,086	-0,613	-0,668
BIK	NM_001197.3	0	0,102	0,133	1,184	0,308	1,523	1,621
BIN1	NM_139343.1	0	0,001	0,024	-0,066	-0,141	-0,331	-0,5485
BIRC2	NM_001166.3	0	-0,0325	0,039	0,596	0,705	1,184	0,8415
BIRC3	NM_182962.1	0	-0,06766666	0,209	1,733667	1,32	1,814667	1,012333
BIRC5	NM_001012271.1	0	0,172	0,004	0,057	-0,1	-0,328	-0,645
BIRC7	NM_022161.2	0	0,227	0,173	0,049	0,127	0,387	0,53
BIVM	NM_017693.2	0	-0,116	0,022	-0,339	-0,34	-0,362	-0,46
BLCAP	NM_006698.2	0	0,119	0,043	-0,095	0,078	0,351	0,506
BLM	NM_000057.2	0	-0,143	-0,015	-0,095	-0,269	-0,633	-0,578
BLMH	NM_000386.2	0	-0,049	-0,121	-0,222	-0,474	-0,566	-0,567
BLOC1S2	NM_001001342.1	0	0,033	-0,107	-0,086	0,153	1,114	1,276
BMF	NM_001003940.1	0	-0,0645	0,152	0,2295	-0,1765	0,06349999	0,877
BMI1	NM_005180.5	0	-0,003	0,015	0,097	0,364	0,609	0,2
BMP2	NM_001200.2	0	-0,236	-0,076	0,136	0,29	0,893	0,132
BMP2K	NM_198892.1	0	-0,02766667	-0,1243333	0,002000001	0,1676667	0,6076667	0,1543333
BMP4	NM_001202.2	0	0,09	0,181	-0,101	-0,187	-0,176	-0,479
BMP7	NM_001719.1	0	-0,124	-0,225	-0,181	-0,191	-0,195	-0,412
BMPR2	NM_001204.5	0	-0,387	-0,08750001	-0,111	-0,264	-0,3815	-0,714
BMS1	NM_014753.2	0	0,209	0,073	0,081	-0,097	-0,449	-0,554
BNIP1	NM_013979.1	0	0,056	0,157	-0,061	0,072	0,568	0,206
BNIP2	NM_004330.1	0	-0,086	-0,048	0,169	0,166	0,688	0,775
BNIP3L	NM_004331.2	0	-0,168	-0,0525	0,1695	0,744	0,837	0,844
BOLA2	NM_001031827.1	0	0,2306667	0,2188333	0,0135	0,03933333	-0,2331667	-0,3581667
BOLA3	NM_212552.2	0	-0,0405	0,0615	-0,22	-0,2765	-0,5685	-0,8385
BOP1	NM_015201.3	0	0,116	-0,028	0,087	-0,111	-0,283	-1,172
BPHL	NM_004332.1	0	-0,109	-0,099	-0,103	-0,3	-0,442	-0,213
BRAF	NM_004333.3	0	-0,016	-0,135	0,033	0,043	0,42	0,464
BRAP	NM_006768.2	0	-0,409	-0,554	-0,71	-0,486	-0,501	-0,642
BRD2	NM_005104.2	0	0,156	0,234	0,674	0,352	0,355	0,577
BRD4	NM_058243.1	0	-0,074	-0,0435	0,0405	-0,0245	0,348	0,549
BRD9	NM_023924.3	0	0,194	0,065	0,07	0,105	-0,49	-0,726
BRE	NM_199191.1	0	-0,087	-0,084	-0,0745	-0,2785	-0,504	-0,088
BRF1	NM_145696.1	0	-0,082	-0,191	-0,206	-0,14	-0,433	-0,597
BRF2	NM_018310.2	0	-0,034	0,042	-0,085	0,149	0,281	0,476
BRI3	NM_015379.3	0	-0,098	-0,083	-0,038	0,168	0,526	1,388
BRI3BP	XM_941876.1	0	0,06	-0,00375	0,007	0,077	-0,75025	-1,388
BRMS1L	NM_032352.3	0	-0,013	0,126	0,066	0,121	-0,505	-0,186
BRP44	NM_015415.2	0	-0,079	-0,01	0,037	-0,004	-0,215	-0,404
BRP44L	NM_016098.1	0	0,119	0,101	-0,024	-0,017	-0,465	0,007
BRSK1	NM_032430.1	0	-0,084	-0,074	0,071	0,121	1,186	1,527
BRWD2	NM_018117.10	0	-0,032	0,02	-0,07	-0,178	0,01	0,855
BRWD3	NM_153252.3	0	-0,369	-0,161	-0,103	-0,079	0,217	0,536
BSDC1	NM_018045.5	0	-0,019	-0,065	-0,065	0,166	0,579	0,571
BSN	NM_003458.3	0	0,194	-0,027	-0,065	0,081	0,194	0,431
BTAF1	NM_003972.2	0	-0,048	-0,183	0,051	0,118	0,455	0,303
BTBD10	NM_032320.5	0	-0,147	-0,139	0,017	0,122	0,598	0,388
BTBD3	NM_181443.1	0	-0,445	-0,272	-0,231	-0,187	-0,575	-0,51
BTC	NM_001729.1	0	-0,07	-0,223	-0,29	-0,291	0,409	0,798
BTD	NM_000060.2	0	-0,044	0,065	-0,163	-0,123	-0,295	-0,493
BTG1	NM_001731.1	0	-0,03	0,231	0,816	0,759	2,295	2,691
BTG2	NM_006763.2	0	-0,192	-0,129	0,182	-0,019	-0,121	0,486
BTN2A1	NM_007049.2	0	0,019	-0,092	0,336	0,318	0,609	0,047
BTN3A2	NM_007047.3	0	-0,125	-0,109	-0,342	-0,12	-0,767	-0,781
BTNL9	NM_152547.3	0	0,047	0,078	0,126	0,201	0,314	0,503
BUB1	NM_004336.2	0	-0,078	0,012	-0,073	-0,08	-0,221	-0,42
BUB1B	NM_001211.4	0	-0,191	-0,052	-0,202	-0,073	-0,606	-0,635
BUB3	NM_004725.2	0	-0,058	0,065	0,141	0,408	-0,64	-1,073
BUD31	NM_003910.2	0	-0,055	0,082	0,085	0,124	0,516	0,78
BXDC2	NM_018321.3	0	-0,0235	0,1055	0,0505	0,1405	-0,524	-0,572
BYSL	NM_004053.3	0	-0,123	0,037	0	0,017	-0,658	-0,636
BZW1	XM_943154.1	0	-0,003	0,381	0,266	0,383	0,146	0,472
BZW2	NM_014038.1	0	-0,046	-0,035	0,054	-0,03	-0,376	-0,578
C10ORF10	NM_007021.2	0	0,211	0,341	0,419	0,564	0,16	1,003
C10ORF104	NM_173473.2	0	-0,172	-0,068	-0,207	-0,203	-0,094	0,508
C10ORF11	NM_032024.3	0	-0,134	-0,133	-0,101	-0,066	-0,268	0,987
C10ORF116	NM_006829.2	0	0,189	0,211	0,095	0,054	0,054	0,53
C10ORF119	NM_024834.2	0	0,008	0,021	0,115	-0,18	-0,383	-0,69
C10ORF125	NM_198472.2	0	0,078	-0,221	-0,331	-0,198	-0,309	-0,459
C10ORF137	NM_015608.2	0	-0,269	-0,149	-0,065	0,164	-0,534	-0,866
C10ORF141	NM_001039762.1	0	0,305	0,265	0,208	0,221	0,423	0,485
C10ORF2	NM_021830.3	0	-0,203	-0,109	0,001	0,062	-1,159	-0,323
C10ORF28	NM_014472.3	0	-0,04	-0,015	0,048	0,153	0,476	0,701
C10ORF32	NM_144591.1	0	0,027	-0,014	0,003	-0,083	0,465	0,328
C10ORF41	XM_210876.4	0	0,121	0,078	0,006	0,007	0,697	0,671
C10ORF47	NM_153256.2	0	-0,2735	-0,2565	0,003	0,1065	0,8285	0,4105
C10ORF6	NM_018121.2	0	0,068	-0,152	0,008	-0,217	-0,762	-0,857
C10ORF61	NM_015631.2	0	-0,103	-0,13	-0,1525	-0,2845	-0,69	-0,409
C10ORF73	XM_096317.11	0	0,052	0,084	0,163	0,052	0,31	0,466
C10ORF76	NM_024541.2	0	0,07	0,042	-0,117	-0,196	-0,29	-0,412
C10ORF84	NM_022063.1	0	0,031	0,06	0,012	-0,022	0,154	0,43
C10ORF97	NM_024948.2	0	0,022	0,113	-0,109	-0,16	0,501	0,743
C11ORF1	NM_022761.1	0	0,18	0,189	0,005	-0,018	-0,557	-0,391
C11ORF10	NM_014206.2	0	0,006	-0,012	-0,235	-0,217	-0,541	-0,336
C11ORF17	NM_020642.3	0	0,1335	0,062	-0,1855	-0,319	0,432	0,542
C11ORF24	NM_022338.2	0	0,305	0,118	0,248	0,027	0,086	0,386
C11ORF48	NM_024099.3	0	0,352	0,287	-0,025	-0,068	-0,494	-0,755
C11ORF51	NM_014042.1	0	0,187	0,16	0,125	-0,008	-0,297	-0,593
C11ORF52	NM_080659.1	0	0,364	0,364	-0,005	0,204	0,487	0,427
C11ORF54	NM_014039.2	0	-0,158	-0,1045	-0,08799999	-0,064	0,446	1,14
C11ORF60	NM_020153.2	0	0,086	0,06	-0,174	-0,118	0,208	0,436
C11ORF66	NM_145017.1	0	-0,05	-0,092	0,05	-0,116	-0,071	-0,319
C11ORF67	NM_024684.2	0	0,192	0,114	0,1	0,122	0,202	0,601
C11ORF74	NM_138787.2	0	0,118	0,04	-0,114	-0,21	-0,009	0,396
C11ORF75	NM_020179.1	0	-0,093	-0,131	-0,258	-0,27	-0,621	-0,414
C11ORF77	NM_173811.2	0	0,0535	0,1305	0,0175	0,07799999	0,1255	0,5555
C11ORF82	NM_145018.2	0	0,128	0,138	-0,057	0,002	-0,503	-0,58
C12ORF11	NM_018164.1	0	-0,225	-0,132	-0,131	0,039	-0,387	-0,74
C12ORF24	NM_013300.1	0	0,122	0,12	-0,04	-0,093	-0,441	-0,794
C12ORF26	NM_032230.1	0	-0,008	0,056	-0,158	-0,364	-0,669	-1,121
C12ORF28	NM_182530.1	0	0,022	0,016	0,199	0,086	0,197	0,371
C12ORF29	NM_001009894.2	0	-0,149	-0,099	0,034	0,092	-0,49	-0,353
C12ORF30	NM_024953.2	0	-0,189	-0,134	-0,085	-0,062	-0,408	-0,086
C12ORF35	NM_018169.2	0	-0,08	-0,07	0,3725	0,2965	1,167	0,8475
C12ORF36	NM_182558.1	0	0,027	0,149	0,474	0,694	0,591	0,164
C12ORF39	NM_030572.2	0	-0,178	-0,043	0,035	-0,124	0,282	0,477
C12ORF4	NM_020374.2	0	0,014	0,169	-0,068	-0,166	-0,432	-0,482
C12ORF43	NM_022895.1	0	0,048	0,139	0,0095	0,0535	-0,4555	-0,703
C12ORF44	NM_001098673.1	0	-0,044	0,062	0,212	0,334	0,492	0,426
C12ORF47	XR_017973.1	0	0,113	0,132	-0,122	0,096	0,298	0,816
C12ORF48	NM_017915.2	0	0,033	0,128	0,028	-0,145	-0,267	-0,69
C12ORF52	NM_032848.1	0	0,035	-0,153	-0,153	-0,229	-0,666	-0,651
C12ORF57	NM_138425.2	0	0,044	-0,003	-0,096	0,068	0,196	0,6
C12ORF62	NM_032901.2	0	0,417	0,34	0,074	0,077	0,018	0,593
C13ORF1	NM_020456.1	0	0,053	-0,015	-0,132	-0,252	-0,379	-0,253
C13ORF18	NM_025113.1	0	-0,16	-0,075	-0,059	-0,198	0,9245	1,129
C13ORF25	XM_931068.1	0	0,375	0,303	0,144	-0,024	-0,808	-0,895
C13ORF34	NM_024808.2	0	-0,082	-0,041	-0,714	-0,179	-0,522	-0,505
C14ORF104	NM_018139.2	0	-0,235	-0,095	-0,163	0,21	-0,836	-0,497
C14ORF106	NM_018353.3	0	-0,266	-0,116	-0,322	-0,248	-1,062	-1,302
C14ORF112	NM_016468.4	0	-0,04	0,038	-0,135	-0,124	-1,06	-0,956
C14ORF129	NM_016472.3	0	-0,263	-0,089	-0,012	0,1555	0,434	0,589
C14ORF131	NM_018335.2	0	0,092	0,0355	-0,138	-0,3505	0,035	0,601
C14ORF135	NM_022495.5	0	-0,117	-0,039	0,0505	0,024	0,7335	0,703
C14ORF143	NM_145231.2	0	-0,067	-0,04	-0,103	-0,293	-0,557	-0,529
C14ORF145	NM_152446.2	0	-0,256	-0,25	-0,022	-0,002	0,141	-0,488
C14ORF147	NM_138288.3	0	0,048	0,021	-0,079	-0,049	0,119	0,406
C14ORF149	NM_144581.1	0	-0,113	-0,045	-0,004	-0,075	-0,361	-0,247
C14ORF151	NM_032714.1	0	-0,153	-0,097	0,043	0,626	0,15	-1,235
C14ORF156	NM_031210.3	0	-0,13	-0,179	-0,298	-0,213	-0,332	-0,59
C14ORF159	NM_024952.5	0	0,012	0,069	0,142	-0,003	0,166	0,371
C14ORF169	NM_024644.2	0	-0,085	-0,024	-0,078	-0,158	-0,927	-1,077
C14ORF172	NM_152307.2	0	0,051	0,065	-0,08	0,068	-0,429	-0,969
C14ORF173	NM_022489.2	0	0,091	-0,074	0,093	-0,177	-0,425	0,016
C14ORF179	NM_052873.1	0	0,055	0,031	-0,145	-0,144	0,238	0,748
C14ORF2	NM_004894.1	0	0,267	0,193	0,069	0,035	-0,645	-0,342
C14ORF28	NM_001017923.1	0	0,106	0,261	-0,023	-0,008	0,395	0,921
C14ORF4	NM_024496.2	0	-0,159	-0,221	-0,312	-0,223	-0,431	0,549
C14ORF43	NM_194278.3	0	-0,2105	-0,0855	0,063	0,269	0,7885	0,405
C14ORF72	XM_944937.2	0	0,043	0,019	-0,214	-0,25	0,927	0,828
C14ORF73	NM_001077594.1	0	-0,287	-0,206	-0,13	-0,262	-0,147	-0,406
C14ORF78	XM_001132404.1	0	0,176	-0,069	-0,044	0,135	0,391	1,419
C14ORF80	NM_173608.1	0	0,195	-0,057	-0,248	-0,162	-0,135	-0,629
C14ORF93	NM_021944.1	0	0,397	0,196	-0,054	-0,212	-0,405	0,196
C15ORF15	NM_016304.2	0	-0,198	-0,118	-0,192	-0,036	0,725	0,544
C15ORF17	NM_020447.3	0	0,172	-0,1	-0,044	0,112	0,61	0,272
C15ORF23	NM_033286.1	0	0,122	0,042	-0,151	0,094	-0,31	-0,378
C15ORF24	NM_020154.2	0	0,143	0,221	0,152	0,189	0,267	0,51
C15ORF29	NM_024713.1	0	0,111	0,288	0,196	0,435	0,62	0,263
C15ORF38	NM_182616.1	0	0,048	0,095	-0,128	-0,484	0,057	0,912
C15ORF40	NM_144597.1	0	0,171	0,116	-0,045	0,116	0,621	0,906
C15ORF42	NM_152259.3	0	-0,052	-0,289	0,028	0,07	-0,555	-0,725
C15ORF52	NM_207380.1	0	0,142	0,023	0,148	0,615	0,789	-0,003
C16ORF13	NM_001040162.1	0	0,1365	0,0625	0,0395	-0,1075	-0,264	-0,49
C16ORF33	NM_024571.2	0	0,132	0,007	-0,059	-0,08	-0,83	-1,76
C16ORF35	NM_001039476.1	0	0,152	0,065	0,046	-0,02	0,109	0,433
C16ORF42	NM_001001410.2	0	0,047	0,249	0,035	0,056	-0,178	-0,377
C16ORF48	NM_032140.1	0	0,206	0,003	-0,117	-0,086	0,626	0,612
C16ORF52	NM_173501.1	0	-0,108	-0,011	0,111	0,086	0,145	0,453
C16ORF53	NM_024516.2	0	0,074	0,1125	-0,093	-0,05	-0,506	-0,661
C16ORF56	NM_025082.1	0	0,103	0,129	0,115	0,213	0,3	-0,461
C16ORF57	NM_024598.2	0	0,199	0,006	-0,038	-0,127	-0,454	-0,816
C16ORF58	NM_022744.1	0	0,197	-0,109	-0,036	-0,425	-0,193	0,907
C16ORF59	NM_025108.2	0	0,096	-0,016	-0,329	-0,516	-0,341	-0,706
C16ORF61	NM_020188.2	0	0,085	0,063	0,035	0,162	0,331	0,424
C16ORF63	NM_144600.2	0	-0,125	0,11	-0,079	-0,193	-0,781	-0,474
C16ORF68	NM_024109.2	0	-0,027	0,053	-0,043	-0,035	0,479	0,707
C16ORF69	NM_153261.3	0	-0,032	0,107	0,223	0,252	0,439	0,361
C16ORF7	NM_004913.2	0	-0,027	-0,017	0,054	-0,106	0,575	1,143
C16ORF70	NM_025187.3	0	-0,035	-0,219	0,089	-0,041	-0,4	-0,279
C16ORF72	NM_014117.2	0	-0,073	-0,045	0,435	0,146	0,371	0,241
C16ORF75	NM_152308.1	0	-0,07	-0,023	-0,235	-0,46	-0,065	0,274
C16ORF79	NM_182563.2	0	0,017	-0,002	0,091	0,052	-0,349	-0,068
C16ORF84	NM_001012762.1	0	0,07799999	-0,051	-0,0785	-0,1485	-0,102	-0,5545
C17ORF28	NM_030630.1	0	-0,151	-0,06	-0,152	-0,183	-0,344	0,614
C17ORF41	XM_001134002.1	0	-0,279	-0,162	0,156	-0,157	-0,22	-0,631
C17ORF45	NM_152350.2	0	-0,184	-0,227	-0,273	-0,249	0,211	0,703
C17ORF48	NM_020233.4	0	-0,257	-0,037	-0,337	-0,216	0,675	1,009
C17ORF53	NM_024032.2	0	0,16	-0,135	0,014	-0,054	-0,313	-0,467
C17ORF56	NM_144679.1	0	-0,062	-0,181	-0,135	-0,032	0,244	0,492
C17ORF58	NM_181656.1	0	0,075	-0,037	-0,262	0,049	0,078	0,348
C17ORF61	NM_152766.2	0	0,219	0,055	-0,162	-0,098	-0,474	-0,495
C17ORF64	NM_181707.1	0	-0,264	-0,24	-0,238	-0,355	-0,417	-0,329
C17ORF70	NM_025161.3	0	0,184	-0,181	-0,185	-0,407	-0,658	-0,519
C17ORF71	NM_018149.5	0	-0,072	0,054	0,052	-0,02	-0,778	-0,355
C17ORF76	NM_207387.1	0	-0,043	-0,056	-0,193	-0,13	0,162	0,571
C17ORF81	NM_203413.1	0	0,071	-0,198	-0,188	-0,055	-0,21	-0,407
C17ORF90	NM_001039842.1	0	0,241	0,004000001	-0,2155	-0,029	0,4635	0,859
C17ORF91	NM_001001870.1	0	0,205	0,278	0,879	0,736	0,653	0,797
C18ORF10	NM_015476.2	0	0,058	0,0405	-0,094	-0,0775	-0,4825	-0,475
C18ORF22	NM_024805.1	0	0,194	0,19	0,075	0,005	-0,39	-0,707
C18ORF54	NM_173529.3	0	-0,219	-0,131	-0,178	0,034	-0,262	-0,545
C18ORF55	NM_014177.1	0	0,0465	0,1285	-0,065	-0,0855	-0,904	-0,8885
C18ORF8	NM_013326.3	0	-0,02	0,013	0,341	0,44	0,227	0,139
C19ORF10	NM_019107.3	0	-0,096	-0,1	-0,179	-0,158	-0,376	-0,515
C19ORF12	NM_001031726.2	0	0,062	-0,137	-0,004	0,195	0,362	0,008
C19ORF2	NM_134447.1	0	-0,1405	-0,041	-0,1095	-0,0855	-0,6055	-0,1735
C19ORF20	NM_033513.2	0	0,472	0,219	0,298	0,166	0,492	0,41
C19ORF22	NM_138774.2	0	0,051	-0,05	0,132	0,064	0,31	0,665
C19ORF24	NM_017914.2	0	0,004	0,017	-0,012	0,066	-0,44	-0,186
C19ORF28	NM_174983.3	0	-0,287	-0,2135	-0,254	-0,019	0,489	0,8699999
C19ORF29	NM_001080543.1	0	-0,198	-0,2125	-0,243	-0,2435	-0,7675	-0,7585
C19ORF43	NM_024038.2	0	-0,063	-0,051	0,103	0,147	0,006	-0,38
C19ORF48	NM_199250.1	0	0,1406667	0,1966667	0,02733333	0,1173333	0,5936667	0,6563333
C19ORF51	NM_178837.3	0	0,267	0,173	0,061	-0,048	0,064	0,714
C19ORF54	NM_198476.2	0	0,123	0,021	-0,18	-0,42	-0,002	0,595
C19ORF61	NM_019108.2	0	-0,13	0,024	-0,005	0,144	0,596	0,381
C1GALT1	NM_020156.1	0	-0,171	0,067	-0,244	-0,103	-0,086	-0,479
C1GALT1C1	NM_152692.3	0	-0,029	-0,011	-0,155	-0,214	-0,325	-0,568
C1ORF106	NM_018265.1	0	-0,012	-0,112	-0,238	-0,086	0,743	0,564
C1ORF107	NM_014388.5	0	0,069	0,173	0,234	-0,14	-0,492	0,163
C1ORF108	XM_001132247.1	0	0,095	0,048	0,201	0,309	0,728	0,808
C1ORF109	NM_017850.1	0	0,036	-0,035	0,113	0,246	0,316	0,697
C1ORF112	NM_018186.2	0	0,1	-0,045	-0,175	-0,325	-0,155	-0,808
C1ORF116	NM_023938.4	0	-0,2135	-0,1335	0,229	0,302	0,6045	0,405
C1ORF122	NM_198446.1	0	0,192	0,06	0,174	0,174	-0,036	-0,441
C1ORF124	NM_032018.4	0	-0,074	0,116	-0,192	0,232	0,069	-0,417
C1ORF135	NM_024037.1	0	-0,057	-0,024	-0,29	-0,086	-0,103	-0,509
C1ORF159	NM_017891.2	0	-0,119	-0,095	-0,064	0,059	-0,258	-0,532
C1ORF163	NM_023077.1	0	0,209	0,168	0,052	0,057	-0,755	-0,438
C1ORF176	NM_022774.1	0	-0,117	-0,152	-0,085	-0,114	-0,286	-0,737
C1ORF181	NM_017953.2	0	-0,145	-0,078	-0,037	0,224	0,407	0,393
C1ORF19	NM_052965.1	0	-0,24	-0,181	-0,322	-0,401	0,471	0,8
C1ORF198	NM_032800.1	0	-0,144	-0,081	-0,144	-0,224	-0,764	-0,99
C1ORF216	NM_152374.1	0	-0,176	-0,04	0,124	-0,153	-0,458	-0,542
C1ORF25	NM_030934.3	0	0,177	0,027	-0,143	-0,034	0,334	0,513
C1ORF35	NM_024319.2	0	0,077	0,013	-0,163	0,07	0,397	0,914
C1ORF41	NM_016126.1	0	0,126	0,064	0,067	0,075	-0,168	0,378
C1ORF43	NM_015449.2	0	0,0555	0,146	0,08000001	0,1805	0,5135	0,8525
C1ORF50	NM_024097.1	0	0,168	-0,001	-0,129	-0,067	0,267	0,387
C1ORF52	NM_198077.2	0	0,079	0,024	0,122	0,124	0,265	0,317
C1ORF53	NM_001024594.1	0	0,047	0,123	-0,005	-0,023	-0,587	-1,121
C1ORF57	NM_032324.1	0	0,07	0,074	-0,036	-0,199	-0,686	-0,238
C1ORF58	NM_144695.2	0	-0,023	0,051	0,044	0,09	0,315	0,499
C1ORF66	NM_015997.2	0	-0,017	0,001	-0,131	-0,203	0,261	1,3
C1ORF71	NM_152609.1	0	-0,175	-0,212	-0,011	0,052	0,392	0,56
C1ORF74	NM_152485.2	0	0,01	-0,162	-0,402	-0,246	-0,25	-0,343
C1ORF77	NM_015607.2	0	0,186	0,171	0,133	0,193	0,599	1,21
C1ORF86	NM_182533.2	0	0,033	-0,038	-0,067	-0,102	0,07	0,324
C1ORF89	NM_030907.2	0	0,026	-0,118	-0,387	-0,237	0,609	0,435
C1ORF97	NM_032705.2	0	-0,0445	0,0695	0,0085	-0,1275	0,0395	0,784
C1QBP	NM_001212.3	0	-0,113	0,028	-0,008	0,008	-0,286	-0,907
C1QTNF6	NM_031910.3	0	-0,04	-0,148	-0,042	-0,444	-0,73	-1,188
C1RL	NM_016546.1	0	-0,049	0,284	0,144	-0,032	0,575	0,848
C20ORF108	NM_080821.2	0	-0,242	0,081	-0,14	-0,263	-0,578	-0,311
C20ORF11	NM_017896.2	0	0,037	0,041	0,1	-0,199	-0,493	-0,176
C20ORF111	NM_016470.6	0	0,029	0,162	0,346	0,307	0,657	0,708
C20ORF116	NM_023935.1	0	-0,032	-0,131	-0,127	-0,056	0,099	-0,378
C20ORF118	NM_080628.1	0	-0,104	-0,137	-0,396	-0,536	-0,236	-0,816
C20ORF134	NM_001024675.1	0	-0,131	-0,283	-0,206	-0,102	-0,133	-0,298
C20ORF142	NM_001080472.1	0	0,003	-0,072	-0,195	-0,102	-0,177	-0,489
C20ORF151	NM_080833.1	0	-0,188	-0,143	-0,383	-0,467	-0,376	-0,619
C20ORF177	NM_022106.1	0	0,053	0,023	-0,217	-0,149	-1,131	-0,69
C20ORF194	XM_944678.1	0	-0,224	-0,147	-0,079	0,037	0,72	0,407
C20ORF196	NM_152504.2	0	-0,05	-0,119	-0,037	-0,179	-0,379	-0,282
C20ORF27	NM_001039140.1	0	0,104	0,021	-0,051	-0,052	-0,501	-1,009
C20ORF3	NM_020531.2	0	-0,165	-0,143	-0,119	-0,124	-0,43	-0,389
C20ORF30	NM_001009923.1	0	-0,033	-0,025	-0,1095	-0,1765	-0,182	0,417
C20ORF4	NM_015511.3	0	-0,123	-0,1	-0,094	-0,131	-0,456	-0,589
C20ORF43	NM_016407.2	0	0,176	0,148	0,15	0,025	0,19	0,379
C20ORF45	NM_016045.1	0	0,212	0,16	0,113	0,271	0,427	0,542
C20ORF59	NM_022082.3	0	-0,587	-0,351	-0,231	-0,171	-0,481	-0,621
C20ORF7	NM_024120.3	0	-0,077	0,015	-0,0965	0,1005	-0,3095	-0,8275
C20ORF75	NM_152611.2	0	-0,136	-0,039	-0,001	-0,019	-0,373	-0,447
C21ORF129	NM_152506.1	0	0,154	0,088	-0,19	-0,356	-0,254	-0,587
C21ORF33	NM_198155.1	0	0,01	-0,0435	-0,1445	-0,3895	-0,3615	0,009500001
C21ORF45	NM_018944.2	0	-0,136	-0,093	-0,198	-0,309	-0,496	-0,725
C21ORF59	NM_017835.1	0	0,082	0,057	-0,059	-0,125	0,044	0,441
C21ORF63	NM_058187.3	0	0,228	0,221	-0,3	-0,125	-0,419	-0,478
C21ORF66	NM_058191.3	0	-0,1085	-0,004000001	0,0375	0,034	-0,3495	-0,451
C21ORF69	NM_058189.1	0	0,116	0,051	-0,182	-0,337	0,268	0,742
C21ORF81	NM_153750.1	0	-0,015	0,164	0,184	0,127	0,706	0,295
C21ORF90	XR_017894.1	0	0,069	-0,032	-0,019	-0,068	-0,293	-0,479
C22ORF13	NM_031444.2	0	0,049	-0,136	-0,007	-0,185	-0,701	-0,538
C22ORF25	NM_152906.3	0	0,103	0,03	-0,021	-0,105	0,047	0,591
C22ORF9	NM_001009880.1	0	0,15	-0,086	0,08	-0,126	-0,634	-0,678
C2CD2	NM_015500.1	0	0,031	-0,105	0,075	0,054	-0,625	-0,058
C2ORF15	NM_144706.2	0	0,054	-0,052	-0,375	-0,194	0,257	0,729
C2ORF18	NM_017877.3	0	-0,017	-0,058	-0,096	-0,185	0,36	0,494
C2ORF25	NM_015702.1	0	0,021	0,166	0,005	0,087	0,349	0,397
C2ORF3	NM_003203.3	0	-0,292	-0,359	-0,239	-0,183	-0,19	-0,462
C2ORF33	NM_020194.4	0	-0,151	0,022	-0,167	-0,121	-0,405	-0,419
C2ORF42	NM_017880.1	0	0,034	-0,167	0,155	0,227	0,478	0,975
C2ORF43	NM_021925.2	0	-0,028	-0,059	-0,278	-0,212	-0,375	-0,526
C2ORF44	NM_025203.1	0	0,128	-0,164	0,024	0,058	-0,363	-0,594
C2ORF49	NM_024093.1	0	0,085	0,019	0,117	0,486	0,856	0,994
C2ORF56	NM_001083946.1	0	0,097	0,0395	-0,024	-0,042	-0,118	-0,6065
C2ORF64	NM_001008215.1	0	-0,031	-0,046	-0,52	-0,149	0,211	0,395
C2ORF65	NM_138804.3	0	0,295	0,234	0,214	0,304	0,198	0,454
C3ORF10	NM_018462.4	0	0,037	0,104	-0,091	-0,068	-0,342	-0,514
C3ORF19	NM_016474.3	0	0,044	-0,075	0,049	-0,067	0,927	0,973
C3ORF21	NM_152531.3	0	0,036	-0,076	-0,136	-0,3	-0,766	-0,717
C3ORF26	NM_032359.2	0	0,096	0,138	0,122	0,128	-0,199	0,388
C3ORF33	NM_173657.1	0	0,073	-0,027	-0,079	-0,013	-0,386	-0,187
C3ORF39	NM_032806.4	0	-0,01	0,033	-0,17	-0,059	-0,669	-0,759
C3ORF52	NM_024616.1	0	-0,245	-0,068	0,403	0,557	0,647	0,271
C3ORF58	NM_173552.2	0	-0,22	0,092	-0,095	0,156	-0,61	-0,851
C3ORF59	NM_178496.2	0	-0,062	0,007	0,725	0,179	0,671	0,254
C3ORF65	NM_001039788.1	0	0,212	0,073	0,301	0,234	0,289	0,077
C4BPB	NM_001017367.1	0	0,147	0,086	0,087	0,171	0,636	1,3035
C4ORF16	NM_018569.2	0	-0,348	-0,085	-0,033	-0,01	0,406	0,448
C4ORF18	NM_016613.5	0	-0,1396667	-0,028	-0,1793333	-0,1033333	-0,2693333	-0,606
C4ORF19	NM_018302.1	0	-0,139	-0,034	-0,094	-0,275	0,617	0,853
C4ORF23	NM_152544.1	0	-0,082	-0,268	-0,162	-0,144	-0,472	-0,142
C4ORF27	NM_017867.1	0	0,078	0,129	-0,078	-0,119	-0,395	-0,115
C4ORF32	NM_152400.1	0	0,057	0,0325	0,235	0,251	1,022	1,064
C4ORF34	NM_174921.1	0	-0,0755	-0,1695	-0,075	-0,192	0,622	1,09
C4ORF8	NM_003704.3	0	0,038	-0,089	0,102	0,033	0,386	0,425
C5ORF13	NM_004772.1	0	-0,065	-0,156	-0,223	-0,447	-0,687	-0,898
C5ORF25	NM_198567.2	0	-0,012	-0,049	-0,168	-0,026	-0,776	-0,669
C5ORF30	NM_033211.2	0	0,02	-0,035	0,104	0,119	-0,58	-0,47
C5ORF32	NM_032412.3	0	-0,081	-0,159	-0,07	-0,053	0,324	0,98
C5ORF33	NM_153013.3	0	-0,073	0,065	-0,046	-0,196	-0,528	-0,044
C5ORF35	NM_153706.2	0	-0,018	0,135	-0,107	-0,029	-0,465	-0,626
C5ORF37	NM_152408.1	0	0,167	0,022	-0,008	0,118	0,896	1,063
C5ORF38	NM_178569.2	0	-0,136	0,012	-0,221	-0,094	0,293	0,565
C5ORF41	NM_153607.1	0	-0,204	-0,094	-0,023	0,085	1,4895	2,14
C5ORF5	NM_016603.1	0	-0,082	-0,075	-0,022	-0,164	0,607	0,64
C6ORF1	NM_001008704.1	0	-0,0305	-0,0975	-0,123	0,0975	0,65	0,6785
C6ORF111	NM_032870.1	0	0,096	0,155	-0,086	0,044	-0,047	0,538
C6ORF120	NM_001029863.1	0	0,246	0,3	0,175	0,061	0,368	0,788
C6ORF125	NM_032340.2	0	0,101	0,049	-0,059	-0,178	-0,671	-0,724
C6ORF128	NM_145316.2	0	0,047	0,189	0,91	0,471	0,518	0,59
C6ORF129	NM_138493.2	0	0,16	0,122	-0,043	-0,042	-0,757	-0,59
C6ORF130	NM_145063.2	0	0,092	0,077	-0,398	-0,435	0,393	0,593
C6ORF136	NM_145029.1	0	0,322	0,269	0,108	0,196	0,306	0,473
C6ORF141	NM_153344.1	0	-0,085	-0,073	0,398	0,426	0,7	0,36
C6ORF148	NM_030568.2	0	0,342	0,169	0,192	-0,014	-0,625	-0,954
C6ORF150	NM_138441.2	0	-0,074	-0,098	0,627	0,528	-0,44	-0,563
C6ORF151	NM_152551.3	0	-0,128	-0,164	-0,121	0,056	0,02	-0,678
C6ORF154	NM_001012974.1	0	0,074	0,077	-0,002	0,086	0,285	0,411
C6ORF160	XM_943699.1	0	-0,043	0,103	-0,13	0,179	0,809	1,483
C6ORF48	NM_001040437.1	0	0,1396667	0,2183333	0,011	-0,04266667	0,8733333	1,148
C6ORF52	XM_938497.2	0	-0,01	-0,005	0,019	0,048	-0,17	0,671
C6ORF70	NM_018341.1	0	-0,008	-0,063	-0,153	-0,269	-0,092	0,383
C6ORF81	NM_145028.3	0	-0,177	-0,033	0,136	0,047	-0,092	-0,444
C7ORF11	NM_138701.1	0	0,2125	0,31	0,249	0,299	0,2595	0,601
C7ORF13	NM_032625.1	0	0,136	0,096	0,021	0,059	0,411	0,641
C7ORF20	XM_946081.1	0	0,1175	0,088	0,1915	0,2275	0,3805	0,8515
C7ORF26	NM_024067.2	0	-0,171	-0,103	-0,13	-0,048	0,046	0,42
C7ORF30	NM_138446.1	0	-0,113	-0,09	-0,22	-0,155	-0,326	-0,362
C7ORF47	NM_145030.1	0	-0,132	-0,199	-0,346	-0,11	0,595	0,677
C7ORF49	NM_024033.1	0	0,273	0,151	-0,162	-0,093	0,561	0,349
C7ORF50	NM_032350.4	0	-0,088	-0,052	-0,136	-0,321	-0,695	-0,844
C8ORF13	NM_053279.1	0	0,178	0,22	0,036	-0,013	0,876	1,274
C8ORF32	NM_018024.1	0	-0,039	0,034	-0,104	0,008	-0,477	-0,245
C8ORF33	NM_023080.1	0	0,0925	0,106	-0,0585	-0,251	-0,702	-0,844
C8ORF40	NM_138436.2	0	-0,167	-0,055	-0,163	-0,372	0,02	1,206
C8ORF41	NM_025115.1	0	0,178	0,026	0,019	0,141	0,397	0,189
C8ORF49	NM_001031839.1	0	-0,217	-0,182	-0,184	-0,164	-0,552	-0,541
C8ORF55	NM_016647.2	0	0,065	-0,159	-0,324	-0,401	-0,827	-1,046
C9ORF100	NM_032818.2	0	-0,1205	-0,0895	-0,3	-0,353	-0,2715	-0,275
C9ORF103	NM_001001551.1	0	-0,091	0,029	-0,275	-0,515	-0,31	0,061
C9ORF114	NM_016390.2	0	0,352	0,102	-0,1	-0,21	-0,726	-0,966
C9ORF116	NM_144654.2	0	0,253	0,156	0,0595	-0,1115	-0,5095	-0,703
C9ORF119	NM_001040011.1	0	0,163	0,022	-0,132	-0,173	0,109	0,573
C9ORF126	NM_173690.1	0	-0,007	0,04	0,07	0,081	-0,749	-0,536
C9ORF127	NM_001042590.1	0	-0,122	-0,159	-0,052	-0,17	-0,469	-0,538
C9ORF140	NM_178448.2	0	-0,083	-0,121	-0,098	-0,103	-0,927	-1,154
C9ORF150	NM_203403.1	0	-0,377	-0,456	-0,041	-0,017	1,491	1,367
C9ORF152	NM_001012993.1	0	-0,066	-0,296	-1,055	-0,973	-0,185	-0,488
C9ORF165	NM_198573.2	0	-0,107	-0,22	-0,124	-0,089	-0,202	-0,371
C9ORF23	NM_148178.1	0	0,106	-0,07233334	-0,3953333	-0,1153333	0,055	0,5226666
C9ORF3	NM_032823.3	0	0,162	0,25	0,254	0,225	-0,07	-0,666
C9ORF30	NM_080655.1	0	-0,054	0,182	0,349	0,485	0,568	0,371
C9ORF40	NM_017998.1	0	-0,112	-0,161	0,098	-0,028	-0,103	0,323
C9ORF41	NM_152420.1	0	-0,212	-0,1	-0,121	-0,152	-0,605	-0,702
C9ORF45	XR_017862.1	0	0,027	-0,114	-0,002	-0,155	-0,571	-0,447
C9ORF46	NM_018465.2	0	-0,112	0,073	-0,121	-0,209	-0,56	-0,207
C9ORF6	NM_017832.2	0	0,1525	0,125	-0,065	0,095	0,668	0,393
C9ORF61	NM_004816.2	0	0,033	0,104	0,156	0,342	0,653	0,439
C9ORF64	NM_032307.3	0	-0,002	0,055	-0,066	-0,065	0,397	0,581
C9ORF7	NM_017586.1	0	0,002	0,081	-0,052	-0,022	0,345	0,364
C9ORF72	NM_018325.1	0	-0,0575	0,02500001	0,04500001	0,095	0,28	0,542
C9ORF75	NM_173691.2	0	0,115	-0,13	0,186	-0,082	-0,637	-0,512
C9ORF84	NM_173521.2	0	-0,085	0,125	-0,1	-0,147	-0,34	-0,459
C9ORF85	NM_182505.3	0	0,129	0,389	0,244	0,58	0,835	1,119
C9ORF86	NM_024718.2	0	0,011	0,015	-0,03	-0,167	-0,622	-0,696
C9ORF9	NM_018956.3	0	0,263	0,171	0,177	0,019	0,19	1,259
C9ORF90	NM_197956.1	0	0,359	0,148	-0,006	-0,088	0,239	0,895
C9ORF91	NM_153045.2	0	-0,021	-0,143	-0,351	-0,285	0,581	0,803
C9ORF93	NM_173550.2	0	0,139	0,137	0,232	0,11	0,148	0,528
C9ORF97	NM_139246.4	0	-0,002	0,045	0,06	0,067	0,186	0,431
CA2	NM_000067.1	0	-0,064	0,0315	0,131	0,4285	1,091	0,3075
CAB39	NM_016289.2	0	-0,015	0,001	0,356	0,407	0,809	0,349
CABC1	NM_020247.4	0	-0,094	-0,175	-0,301	-0,489	-1,41	-0,656
CABIN1	NM_012295.2	0	-0,065	-0,049	-0,104	-0,234	-0,506	-0,858
CABLES2	NM_031215.2	0	0,018	-0,004	-0,035	-0,269	-0,886	-0,111
CACHD1	NM_020925.2	0	-0,342	-0,138	-0,267	-0,403	0,053	-0,484
CACNB3	NM_000725.2	0	0,131	-0,109	-0,212	-0,027	-0,327	-0,669
CACNG6	NM_145814.1	0	0,132	0,1135	0,0715	-0,141	0,2115	0,7685
CACYBP	NM_001007214.1	0	0,186	0,1135	0,174	0,138	-0,03049999	-0,314
CAD	NM_004341.3	0	-0,132	-0,093	-0,175	-0,241	-0,639	-0,393
CADM1	NM_014333.3	0	-0,201	-0,116	-0,132	-0,282	-0,63	-0,642
CADPS2	NM_017954.9	0	0,066	0,121	0,139	0,051	-0,327	-0,471
CALB2	NM_007088.2	0	0,096	0,202	0,14	0,093	0,158	0,63
CALCOCO1	NM_020898.1	0	-0,126	-0,089	-0,235	-0,08	0,518	1,336
CALCOCO2	NM_005831.3	0	0,093	-0,234	0,041	0,104	0,807	0,693
CALD1	NM_033157.2	0	-0,1553333	-0,02533334	-0,066	0,03	0,4433333	-0,3406667
CALM1	NM_006888.3	0	-0,181	-0,092	0,03	-0,025	-0,768	-0,692
CALM3	NM_005184.2	0	0,083	-0,146	-0,218	-0,186	-0,443	-0,625
CALML4	NM_001031733.2	0	-0,098	-0,05	-0,031	-0,115	-0,411	-0,304
CALN1	NM_031468.2	0	0,228	0,143	0,191	0,184	0,377	0,432
CALR	NM_004343.2	0	0,073	0,082	-0,124	0,013	-0,145	-0,94
CALU	NM_001219.2	0	-0,053	0,015	-0,055	0,071	-0,342	-0,203
CAMK2G	NM_172172.1	0	0,058	-0,109	-0,2245	-0,4215	-0,6325	-0,816
CAMK2N1	NM_018584.5	0	0,173	0,043	0,066	0,347	0,429	0,531
CAMK2N2	NM_033259.2	0	-0,027	-0,018	0,026	-0,271	-0,437	-0,114
CAMKK2	NM_153500.1	0	-0,014	-0,057	-0,061	-0,038	-0,509	-0,278
CAMSAP1	NM_015447.1	0	-0,014	-0,064	0,223	0,027	0,492	0,425
CAMTA1	NM_015215.1	0	-0,378	-0,376	0,719	0,667	-0,228	-0,082
CAMTA2	NM_015099.2	0	0,02	0,085	-0,006	-0,151	0,225	0,62
CAND1	NM_018448.2	0	-0,216	-0,065	-0,232	-0,375	-0,397	-0,535
CANT1	NM_138793.2	0	-0,169	-0,236	-0,158	-0,126	-0,586	-0,352
CANX	NM_001024649.1	0	0	0,057	0,0475	-0,029	-0,6635	-0,944
CAP2	NM_006366.2	0	0,144	0,039	-0,079	-0,15	-0,386	-0,394
CAPN1	NM_005186.2	0	0,023	-0,102	-0,02	-0,176	-0,331	-0,038
CAPN13	NM_144575.2	0	-0,034	-0,193	-0,172	-0,083	-0,144	-0,414
CAPRIN1	NM_005898.4	0	0,062	0,06566667	-0,005	0,005666666	-0,4753333	-0,585
CAPS	NM_080590.1	0	-0,233	-0,035	-0,003	0,112	-0,589	-0,587
CAPZA1	NM_006135.2	0	-0,089	-0,198	-0,136	0,039	-0,389	-0,593
CARHSP1	NM_001042476.1	0	0,018	-0,134	-0,12	-0,1	-0,518	-0,455
CARM1	NM_199141.1	0	0,042	-0,084	-0,102	-0,141	-0,527	-0,581
CARS	NM_001014438.1	0	-0,3765	-0,258	-0,3515	-0,288	1,496	1,5155
CARS2	NM_024537.1	0	0,086	0,135	0,071	-0,05	-0,341	-0,594
CASP2	NM_032983.2	0	-0,0305	-0,1195	-0,123	-0,15	-0,304	-0,4825
CASP3	NM_032991.2	0	-0,0215	-0,07099999	0,259	0,1305	0,4215	0,4165
CASP4	NM_033307.2	0	-0,045	-0,001	-0,032	-0,112	0,521	1,173
CASP5	NM_004347.1	0	-0,267	-0,11	-0,274	-0,173	-0,154	0,915
CASP6	NM_001226.3	0	-0,0115	-0,0315	-0,074	-0,1855	-0,3845	-0,439
CAST	NM_173062.1	0	-0,2055	0,019	0,0015	-0,037	-0,1835	-0,9065
CASZ1	NM_001079843.1	0	0,021	-0,175	0,269	0,147	0,7105	0,222
CAT	NM_001752.2	0	-0,1275	-0,081	-0,162	-0,228	-0,3885	-0,648
CBFA2T2	NM_005093.3	0	-0,095	0,039	0,025	0,025	0,104	0,356
CBL	NM_005188.2	0	-0,1225	-0,0045	0,1815	0,242	0,579	0,3825
CBLB	NM_170662.3	0	-0,061	-0,114	-0,327	-0,09	0,756	0,849
CBLL1	NM_024814.1	0	0,001	0,087	0,16	0,22	0,364	0,15
CBR3	NM_001236.3	0	-0,015	-0,061	-0,074	-0,066	-0,567	-0,693
CBR4	NM_032783.3	0	-0,119	-0,21	-0,11	-0,233	-0,03	-0,382
CBS	NM_000071.1	0	0,187	-0,056	-0,136	-0,026	0,405	0,314
CBX2	NM_032647.2	0	-0,15	-0,297	-0,276	-0,219	-0,771	-0,843
CBX4	NM_003655.2	0	-0,058	-0,2	-0,225	-0,241	0,817	1,406
CBX7	NM_175709.2	0	0,205	0,088	0,073	-0,051	0,011	0,705
CBX8	NM_020649.1	0	-0,166	-0,226	-0,265	-0,045	-0,38	-0,425
CBY1	NM_015373.3	0	0,03566667	-0,002333333	-0,05366667	-0,1733333	0,04633333	0,8156667
CC2D2A	NM_001080522.1	0	-0,165	-0,002	-0,067	-0,132	-0,461	-0,298
CCBL1	NM_004059.4	0	0,08	-0,17	-0,065	-0,028	0,122	-0,464
CCBL2	NM_001008661.1	0	-0,0775	0,0065	0,0625	-0,0565	-0,4	-0,6105
CCDC109A	NM_138357.1	0	0,025	0,094	-0,122	0,074	0,236	-0,424
CCDC109B	NM_017918.3	0	-0,103	0,103	-0,03	-0,022	-0,36	-0,631
CCDC115	NM_032357.2	0	0,006	0,075	-0,036	-0,099	-0,584	0,448
CCDC117	NM_173510.1	0	-0,088	-0,167	0,035	0,023	-0,651	-0,777
CCDC123	NM_032816.3	0	-0,005	0,051	-0,023	0,049	-0,152	-0,448
CCDC126	NM_138771.3	0	-0,037	0,021	0,141	0,111	0,288	0,44
CCDC130	NM_030818.2	0	0,204	-0,001	-0,023	0,21	1,125	1,24
CCDC134	NM_024821.2	0	0,206	0,144	-0,125	-0,269	-0,041	-0,535
CCDC138	NM_144978.1	0	0,09	0,226	-0,007	-0,149	-0,725	-0,994
CCDC148	NM_138803.2	0	0,181	0,178	0,161	0,079	0,116	0,323
CCDC18	NM_206886.2	0	0,152	0,049	-0,147	-0,131	-0,506	-0,878
CCDC24	NM_152499.1	0	0,212	0,151	-0,05	0,041	-0,021	-0,563
CCDC25	NM_018246.2	0	-0,123	-0,045	-0,158	-0,351	0,029	0,437
CCDC28A	NM_015439.2	0	-0,164	-0,01	-0,379	-0,183	0,757	1,374
CCDC28B	NM_024296.3	0	0,0205	-0,0805	-0,0705	-0,1325	-0,512	-0,7955
CCDC34	NM_030771.1	0	0,117	0,1985	-0,093	-0,2625	-0,348	-0,588
CCDC41	NM_016122.2	0	0,068	0,027	-0,126	0,205	-0,291	-1,035
CCDC45	NM_138363.1	0	0,14	0,063	0,017	-0,017	0,383	0,678
CCDC5	NM_138443.2	0	0,178	0,246	0,06	0,028	-0,377	-0,543
CCDC50	NM_174908.2	0	-0,006666664	0,003000001	0,204	0,1676667	0,8803333	1,093
CCDC53	NM_016053.2	0	0,051	0,144	-0,074	-0,035	0,035	0,423
CCDC56	XR_000628.1	0	0,212	0,068	-0,007	-0,115	-0,94	-0,834
CCDC58	NM_001017928.2	0	-0,059	0,238	-0,242	0,009	-0,3	-0,635
CCDC7	NM_145023.4	0	0,427	0,373	0,299	0,363	0,383	0,31
CCDC76	NM_019083.1	0	-0,127	-0,037	0,003	0,087	-0,217	-0,409
CCDC84	NM_198489.1	0	0,283	0,229	0,027	0,137	0,526	-0,109
CCDC86	NM_024098.1	0	0,041	0,07	0,111	0,064	-1,206	-1,191
CCDC88B	NM_032251.4	0	0,03	0,047	0,077	0,188	0,437	0,268
CCDC90B	NM_021825.3	0	0,032	0,101	-0,118	-0,133	0,327	0,571
CCDC92	NM_025140.1	0	0,018	-0,21	-0,067	-0,355	-0,143	1,097
CCDC99	NM_017785.3	0	-0,069	-0,082	-0,068	-0,173	0,047	-0,338
CCK	NM_000729.3	0	0,395	0,301	0,354	0,381	0,88	0,775
CCL20	NM_004591.1	0	-0,13	0,233	0,986	0,171	0,969	0,025
CCL3L3	NM_001001437.3	0	0,118	0,192	0,672	0,363	0,675	0,498
CCL4L1	NM_001001435.2	0	-0,044	-0,022	0,631	0,534	0,888	0,225
CCL4L2	NM_207007.2	0	-0,119	-0,098	0,62	0,366	0,513	0,114
CCM2	NM_031443.3	0	0,081	-0,126	-0,113	-0,09	-0,385	-0,068
CCNA2	NM_001237.2	0	-0,087	-0,057	-0,237	-0,082	-0,43	-0,462
CCNB1	NM_031966.2	0	-0,19	0,023	-0,24	-0,154	-0,823	-0,775
CCNB1IP1	NM_182851.1	0	0,0005	-0,015	-0,1975	-0,0135	0,9265	1,146
CCNB3	NM_033031.2	0	0,017	0,098	0,1	0	0,475	0,275
CCNC	NM_001013399.1	0	-0,1045	-0,069	-0,015	0,042	-0,069	-0,5185
CCND1	NM_053056.2	0	-0,137	-0,174	-0,221	-0,449	0,088	0,507
CCND3	NM_001760.2	0	0,107	0,001	0,012	-0,262	-0,328	-0,593
CCNDBP1	NM_012142.2	0	0,0665	0,131	0,115	0,12	0,6445	0,9385
CCNE1	NM_057182.1	0	0,02825	0,018	0,002250001	-0,11425	-1,077	-0,6345
CCNE2	NM_057735.1	0	-0,128	0,02	-0,015	-0,111	-0,558	-0,639
CCNF	NM_001761.1	0	-0,206	-0,343	-0,265	-0,342	-0,826	-0,75
CCNG2	NM_004354.1	0	-0,48	-0,344	0,15	0,541	0,814	0,894
CCNH	NM_001239.2	0	-0,0345	0,0705	-0,03	-0,0465	0,2805	0,53
CCNI	NM_006835.2	0	0,07	-0,042	0,066	0,065	0,299	0,658
CCNK	NM_003858.3	0	-0,08	0,06	0,045	0,113	-0,026	-0,297
CCNL1	NM_020307.2	0	0,221	0,333	0,34	0,297	0,712	0,241
CCNO	NM_021147.3	0	0,235	-0,062	-0,095	0,164	-0,38	-0,515
CCNT2	NM_001241.2	0	0,028	0,161	0,065	0,118	0,401	0,271
CCNY	NM_181698.1	0	-0,058	0,144	0,008	0,063	0,13	0,436
CCPG1	NM_020739.2	0	-0,033	-0,102	-0,144	-0,178	-0,024	0,892
CCRK	NM_012119.3	0	0,069	0,0885	-0,0255	0,0235	0,4135	0,479
CCRN4L	NM_012118.2	0	0,066	0,116	0,738	0,48	1,786	1,59
CCS	XM_001129630.1	0	0,125	0,017	-0,054	0,043	-0,147	-0,361
CCT2	NM_006431.2	0	-0,094	-0,007	0,013	-0,007	-0,379	-0,751
CCT3	NM_005998.3	0	0,0925	0,017	-0,029	-0,0265	-0,37	-0,7875
CCT4	NM_006430.2	0	-0,023	0,025	-0,042	-0,132	-0,676	-0,803
CCT5	NM_012073.3	0	0,036	-0,08	-0,019	0,036	-0,388	-0,673
CCT6B	NM_006584.2	0	0,027	-0,01	0,152	0,147	0,089	1,022
CCT7	NM_001009570.1	0	0,0555	0,013	0,1435	0,0485	-0,102	-0,3495
CCT8	NM_006585.2	0	-0,099	0,022	-0,038	-0,049	-0,09	-0,376
CD151	NM_139029.1	0	-0,0825	-0,127	-0,0865	-0,0205	-0,098	-0,6165
CD24	NM_013230.2	0	0,1065	0,1115	0,0915	-0,095	-0,5635	-1,0815
CD276	NM_001024736.1	0	-0,138	-0,1	-0,126	-0,13	-0,511	-0,802
CD2AP	NM_012120.2	0	-0,322	-0,166	-0,032	-0,005	0,448	0,202
CD2BP2	NM_006110.1	0	0,245	0,056	-0,019	0,056	0,447	0,607
CD320	NM_016579.2	0	0,009	-0,047	-0,09	-0,047	-0,344	-0,885
CD3EAP	NM_012099.1	0	0,214	0,113	0,104	-0,144	-1,111	-0,777
CD40	NM_001250.4	0	0,105	0,166	0,15	-0,054	-0,37	-0,57
CD44	NM_001001391.1	0	-0,172	-0,286	0,079	0,327	-0,273	-1,31
CD47	NM_198793.2	0	-0,169	-0,113	-0,196	-0,04	-0,311	-0,871
CD55	NM_000574.2	0	-0,401	-0,215	0,195	0,426	1,235	0,527
CD81	NM_004356.3	0	-0,101	-0,168	-0,097	-0,108	-0,35	-0,64
CD82	NM_002231.3	0	0,12	0,175	0,169	0,043	-0,294	-0,381
CD97	NM_078481.2	0	0,031	-0,073	0,092	0,046	0,363	0,619
CD99L2	NM_134445.2	0	-0,113	-0,138	-0,265	-0,405	-0,593	-0,514
CDC123	NM_006023.1	0	-0,071	0,072	0,005	0,048	-0,422	-0,366
CDC14A	NM_003672.3	0	-0,208	0,021	-0,054	0,177	0,951	0,536
CDC14B	NM_033332.1	0	0,0895	0,044	0,1375	-0,133	-0,332	-0,5395
CDC16	NM_001078645.1	0	-0,042	-0,114	-0,234	-0,2645	0,0695	0,3595
CDC20	NM_001255.2	0	0,14	-0,062	-0,101	-0,134	-0,528	-0,583
CDC23	NM_004661.3	0	-0,112	-0,066	-0,211	-0,142	-0,332	-0,463
CDC25A	NM_001789.2	0	0,000499997	0,098	0,2785	0,1175	-0,616	-0,561
CDC25B	NM_021874.2	0	-0,03	0,032	0,011	0,032	-0,01	0,698
CDC25C	NM_001790.3	0	-0,177	-0,139	-0,247	-0,328	-0,337	-0,352
CDC26	NM_139286.3	0	-0,082	-0,112	-0,159	0,002	-0,426	-0,333
CDC2L1	NM_033487.1	0	0,231	0,26	0,221	0,203	0,261	0,702
CDC2L2	NM_024011.2	0	0,306	0,344	0,626	0,565	1,466	1,299
CDC2L5	NM_003718.3	0	-0,0555	-0,1115	0,132	0,0155	0,09	0,538
CDC2L6	NM_015076.3	0	-0,122	-0,131	-0,315	-0,177	0,341	0,97
CDC34	NM_004359.1	0	-0,077	-0,014	0,055	0,234	0,449	0,558
CDC37	NM_007065.3	0	0,123	0,046	-0,003	-0,052	-0,032	-0,381
CDC42BPA	NM_003607.3	0	0,117	-0,11	0,066	-0,166	0,514	0,177
CDC42EP1	NM_007061.3	0	-0,1525	-0,2525	0,102	-0,08299999	0,755	1,0225
CDC42EP2	NM_006779.2	0	0,108	-0,123	1,443	1,096	1,518	0,734
CDC42SE1	NM_001038707.1	0	0,1135	0,07250001	0,14	0,031	0,289	0,5375
CDC42SE2	NM_001038702.1	0	0,104	0,152	0,251	0,273	0,242	0,497
CDC6	NM_001254.3	0	-0,052	-0,011	0,234	0,132	-0,057	-0,442
CDC7	NM_003503.2	0	-0,066	0,139	-0,07	-0,283	-0,511	-0,597
CDCA2	NM_152562.2	0	0,002	-0,044	-0,278	-0,09	-0,552	-0,639
CDCA3	NM_031299.3	0	-0,073	-0,024	-0,167	-0,091	-0,463	-1,018
CDCA4	NM_017955.2	0	0,111	-0,025	0,064	0,05	-0,401	-0,714
CDCA7	NM_031942.4	0	-0,059	-0,1745	-0,431	-0,5	-0,807	-1,1795
CDCA7L	NM_018719.2	0	0,074	-0,04	-0,142	-0,631	-0,68	-0,128
CDCA8	NM_018101.2	0	-0,192	-0,136	-0,24	-0,167	-0,288	-0,529
CDH1	NM_004360.2	0	0,254	0,211	0,266	0,243	0,74	0,389
CDH11	NM_001797.2	0	-0,219	-0,16	-0,076	-0,431	0,664	0,173
CDH15	NM_004933.2	0	0,191	0,133	0,015	0,326	-0,382	-0,507
CDK10	NM_003674.2	0	0,269	0,066	-0,05	-0,235	-0,074	-0,437
CDK2	NM_001798.2	0	0,037	0,003	0,083	0,106	-0,156	-0,43
CDK4	NM_000075.2	0	-0,02	-0,047	-0,026	-0,139	-0,023	0,368
CDK5R1	NM_003885.2	0	0,014	0,04	0,189	-0,093	-0,715	-0,511
CDK5RAP3	NM_176096.1	0	0,2	0,0905	-0,06	-0,145	-0,458	-0,125
CDK7	NM_001799.2	0	-0,189	-0,014	-0,018	0,435	0,706	0,571
CDKL3	NM_016508.2	0	0,1035	0,102	0,1945	0,142	0,3015	0,4865
CDKN1A	NM_078467.1	0	0,182	0,05199999	0,411	0,2545	0,317	0,829
CDKN1B	NM_004064.2	0	-0,2245	-0,1225	-0,0935	0,183	0,485	0,618
CDKN1C	NM_000076.1	0	-0,313	-0,37	-0,537	-0,574	-1,275	-1,237
CDKN2AIP	NM_017632.2	0	0,103	0,164	0,248	0,078	0,515	0,309
CDKN2B	NM_078487.2	0	-0,072	0,073	0,58	0,616	1,5625	1,1935
CDKN2C	NM_078626.2	0	0,005	0,172	0,059	0,062	0,562	0,589
CDKN2D	NM_079421.2	0	0,158	0,195	0,404	0,503	0,588	0,97
CDKN3	NM_005192.2	0	0,026	0,155	-0,082	-0,185	-0,599	-0,411
CDR2	NM_001802.1	0	0,064	-0,053	0,245	0,382	0,104	-0,396
CDR2L	NM_014603.1	0	-0,241	-0,3	-0,037	0,2	-0,151	-0,459
CDRT1	XM_940241.1	0	0,29	0,1645	0,4475	0,3405	0,446	0,659
CDRT4	NM_173622.3	0	-0,111	-0,064	-0,058	-0,042	-0,077	0,355
CDS1	NM_001263.2	0	-0,107	-0,108	0,203	0,296	0,823	0,61
CDS2	NM_003818.2	0	0,027	-0,055	-0,001	0,182	0,401	0,379
CDX2	NM_001265.2	0	0,009	0,178	0,003	-0,087	-0,378	-0,501
CEACAM1	NM_001024912.1	0	-0,211	-0,036	-0,083	-0,016	0,552	0,45
CEACAM6	NM_002483.3	0	-0,14	0,021	-0,082	0,035	-0,346	-0,757
CEBPA	NM_004364.2	0	-0,377	-0,172	-0,019	0,024	-0,649	-1,004
CEBPB	NM_005194.2	0	-0,415	-0,782	-0,578	-0,251	2,094	2,111
CEBPD	NM_005195.3	0	-0,302	-0,24	0,064	0,091	-0,886	-0,341
CEBPG	NM_001806.2	0	-0,38	-0,318	0,039	0,078	1,057	0,761
CEBPZ	NM_005760.2	0	-0,214	-0,122	-0,101	0,046	-0,556	-0,646
CECR5	NM_033070.2	0	-0,0175	-0,1035	-0,0795	-0,211	-0,533	-0,764
CEL	NM_001807.3	0	-0,12	-0,049	-0,115	-0,156	-0,721	-0,364
CELSR2	NM_001408.1	0	-0,054	-0,03	-0,057	-0,345	-0,452	-0,344
CELSR3	NM_001407.2	0	-0,064	-0,153	0,411	0,001	0,897	1,304
CENPB	NM_001810.5	0	0,13	-0,022	0,014	-0,102	-0,548	-0,499
CENPH	NM_022909.3	0	0,198	0,434	0,26	0,297	-0,23	-0,534
CENPI	NM_006733.2	0	-0,068	-0,055	-0,25	-0,032	-0,429	-1,039
CENPJ	NM_018451.3	0	-0,063	0,006	-0,194	-0,097	-0,453	-0,722
CENPK	NM_022145.3	0	-0,128	-0,037	-0,07	-0,067	-0,103	-0,544
CENPL	NM_033319.1	0	-0,122	-0,028	-0,11	0,084	0,56	0,468
CENPM	NM_024053.3	0	0,03	-0,045	-0,117	-0,247	-0,416	-0,326
CENPO	NM_024322.1	0	0,221	0,357	0,185	0,184	0,464	-0,027
CENTA1	NM_006869.1	0	0,073	-0,023	0,114	0,078	0,466	0,678
CENTB2	NM_012287.3	0	-0,1505	0,0065	-0,0945	-0,0455	-0,037	0,511
CENTD3	NM_022481.5	0	0,14	-0,066	-0,125	-0,229	-0,504	-0,399
CENTG2	NM_014914.2	0	0,001	0,0365	0,1685	0,001	0,03	0,59
CENTG3	NM_031946.3	0	-0,328	-0,255	-0,196	0,044	-0,673	-0,235
CEP135	NM_025009.3	0	-0,054	-0,057	0,071	0,069	0,843	0,479
CEP192	NM_032142.2	0	0,101	-0,048	0	-0,3	-0,5	-0,472
CEP57	NM_014679.3	0	-0,113	0,085	-0,131	-0,055	0,319	0,802
CEP63	NM_001042384.1	0	0,0605	0,1435	-0,028	0,007999998	0,148	0,372
CEP68	NM_015147.1	0	-0,08	-0,109	-0,389	-0,265	-0,024	0,55
CEP70	NM_024491.2	0	0,101	0,05	-0,042	-0,365	-0,439	-0,402
CEPT1	NM_006090.3	0	-0,0435	-0,006	-0,1375	0,1125	0,29	0,467
CERK	NM_182661.1	0	0,045	0,042	0,0135	-0,1	-0,564	-0,105
CETN2	NM_004344.1	0	-0,042	0,03	-0,045	0,054	-0,256	-0,585
CFI	NM_000204.2	0	-0,277	-0,17	-0,295	-0,419	-0,424	-0,43
CFL1	NM_005507.2	0	0,138	0,061	0,019	-0,08	-0,147	-0,557
CFL2	NM_021914.5	0	0,124	0,253	0,27	0,265	0,198	0,483
CFLAR	NM_003879.3	0	-0,127	-0,218	0,352	0,293	0,844	0,62
CFTR	NM_000492.3	0	-0,224	-0,196	-0,14	0,015	0,082	-0,654
CGGBP1	NM_003663.3	0	-0,006499998	-0,0255	0,05	0,06500001	0,6415	0,5125
CGI-96	XM_001125724.1	0	0,137	0,0425	-0,0315	-0,0775	-0,22	-0,65
CGN	NM_020770.1	0	-0,12	-0,171	-0,206	-0,435	0,463	0,307
CGRRF1	NM_006568.2	0	0,125	0,108	0,155	0,397	0,908	0,558
CHAC1	NM_024111.2	0	-1,127	-1,237	-1,137	-0,58	1,278	1,183
CHAF1A	NM_005483.2	0	0,225	0,1	0,207	0,03	-0,348	-0,456
CHAF1B	NM_005441.2	0	0,301	0,271	0,062	-0,181	-0,257	-0,522
CHCHD3	NM_017812.2	0	-0,107	0,122	-0,021	0,051	0,056	-0,455
CHCHD7	NM_001011670.1	0	0,2415	0,291	0,047	-0,15	-0,391	-0,4515
CHCHD8	NM_016565.2	0	0,197	0,202	0,054	0,141	-0,503	-0,394
CHD1L	NM_004284.3	0	0,142	0,147	-0,034	-0,099	-0,201	-0,494
CHD2	NM_001271.1	0	-0,001	0,008	0,076	0,157	1,297	0,949
CHD4	NM_001273.2	0	-0,075	-0,0365	0,1275	0,057	-0,281	-0,5065
CHD9	NM_025134.4	0	0,006	-0,047	0,072	-0,261	-0,02	0,733
CHDH	NM_018397.1	0	-0,218	-0,129	-0,19	-0,238	-0,505	-0,458
CHEK2	NM_007194.3	0	-0,0425	-0,082	-0,092	-0,1795	-0,465	-0,6475
CHERP	NM_006387.5	0	-0,029	-0,126	0,018	-0,059	-0,556	-0,19
CHES1	NM_005197.2	0	-0,182	-0,048	-0,106	-0,252	-0,103	0,594
CHIC1	NM_001039840.1	0	0,098	0,191	0,29	0,296	0,432	0,37
CHIC2	NM_012110.2	0	-0,183	-0,112	-0,086	0,048	1,763	1,549
CHID1	NM_023947.2	0	0,29	0,307	0,342	0,138	0,286	0,368
CHKA	XM_945706.1	0	0,012	-0,009	0,136	0,149	-0,39	-0,413
CHKB	NM_152253.1	0	0,0485	0,11	-0,083	-0,051	0,2225	0,6685
CHMP1A	NM_002768.2	0	-0,219	-0,153	-0,176	-0,088	-0,48	-0,15
CHMP1B	NM_020412.3	0	-0,011	0,045	0,116	0,255	0,732	0,723
CHMP2A	NM_198426.1	0	0,154	0,107	0,017	0,03	0,115	0,509
CHMP4A	NM_014169.2	0	-0,052	-0,07	-0,225	-0,218	0,193	0,833
CHMP4C	NM_152284.3	0	-0,257	-0,092	0,076	0,251	1,06	1,091
CHMP5	NM_016410.3	0	-0,076	0,022	-0,009499997	0,05	0,3605	0,5095
CHMP6	XM_001132548.1	0	0,2	0,073	-0,051	-0,371	0,081	-0,481
CHMP7	NM_152272.2	0	-0,184	-0,284	-0,046	-0,031	-0,297	-0,466
CHN2	NM_004067.2	0	0,183	0,197	0,177	-0,112	0,282	0,631
CHORDC1	NM_012124.1	0	-0,047	0,139	0,114	0,341	-0,124	-0,617
CHPT1	NM_020244.2	0	0,044	0,033	-0,068	-0,036	-0,304	-0,2
CHRNA1	NM_000079.2	0	-0,149	-0,132	-0,276	-0,165	-0,355	-0,189
CHRNA5	NM_000745.2	0	0	0,125	0,111	0,022	-1,044	-1,316
CHRNB1	NM_000747.2	0	0,194	0,117	0,037	0,274	0,478	0,347
CHST12	NM_018641.3	0	0,055	0,058	-0,036	0,025	-0,513	-0,601
CHST14	NM_130468.2	0	0,12	-0,03	0,053	-0,137	-0,504	-0,732
CHTF18	NM_022092.1	0	0,239	0,246	0,113	0,107	-0,185	-0,613
CHURC1	NM_145165.2	0	0,155	0,249	-0,208	-0,209	0,41	0,938
CIAO1	NM_004804.2	0	-0,105	-0,119	0,005	-0,039	-0,35	-0,003
CIB1	NM_006384.2	0	0,235	0,081	0,039	-0,027	0,197	0,521
CICE	XR_000206.4	0	0,251	0,159	0,177	0,2	0,258	0,391
CIDEC	NM_022094.2	0	-0,33	-0,322	-0,301	-0,23	-0,251	-0,766
CIDECP	NR_002786.1	0	0,052	0,115	0,047	0,104	0,533	0,767
CINP	NM_032630.2	0	0,263	0,261	0,074	0,049	-0,734	-0,921
CIR	NM_004882.3	0	-0,036	0,035	-0,016	0,129	0,398	0,584
CIRBP	NM_001280.1	0	0,076	0,206	-0,106	-0,444	0,135	0,719
CISD1	NM_018464.2	0	-0,129	0,021	-0,0585	-0,0475	-0,4785	0,056
CISH	NM_145071.1	0	-0,254	-0,161	-0,096	-0,102	-0,616	-0,362
CITED2	NM_006079.3	0	0,169	0,489	1,163	0,719	1,415	0,536
CITED4	NM_133467.2	0	0,125	0,337	0,387	0,004	0,597	0,756
CKAP4	NM_006825.2	0	-0,196	-0,086	-0,098	-0,203	-0,726	-0,587
CKB	NM_001823.3	0	0,031	-0,02	-0,131	-0,015	0,237	0,776
CKLF	NM_001040138.1	0	0,111	0,122	-0,113	-0,135	-0,348	0,149
CKS1B	NM_001826.1	0	-0,029	0,042	-0,144	0,08	-0,008	0,296
CLCC1	NM_015127.2	0	0,183	0,125	0,139	-0,153	-0,484	-0,329
CLCF1	NM_013246.2	0	0,139	0,205	0,972	0,532	0,757	0,105
CLCN2	NM_004366.2	0	0,053	-0,109	-0,075	-0,278	-0,424	-0,6
CLCN3	NM_173872.2	0	-0,108	-0,122	-0,071	0,032	0,477	0,869
CLCN7	NM_001287.3	0	-0,052	-0,221	-0,106	-0,178	0,31	1,159
CLCNKA	NM_004070.3	0	0,001499996	-0,016	-0,0075	-0,046	0,2405	0,6215
CLDN1	NM_021101.3	0	-0,396	-0,59	0,217	0,545	1,371	0,928
CLDN12	NM_012129.2	0	-0,03	0,04	-0,132	0,173	0,45	0,516
CLDN15	NM_014343.1	0	0,201	0,114	0,395	0,027	0,18	1,089
CLDN18	NM_001002026.2	0	-0,191	-0,109	-0,075	-0,189	-0,252	-0,477
CLDN2	NM_020384.2	0	-0,281	-0,258	-0,327	-0,534	-1,052	-1,428
CLDN23	NM_194284.2	0	-0,173	-0,139	0,021	0,33	0,585	-0,069
CLDN7	NM_001307.3	0	-0,211	-0,159	0,018	0,18	0,645	0,348
CLDND1	NM_001040181.1	0	-0,1125	-0,088	0,3235	0,513	0,65	0,149
CLEC2D	NM_013269.3	0	-0,238	-0,2925	-0,487	-0,572	-1,0295	-1,3295
CLIC4	NM_013943.1	0	-0,3966667	-0,234	-0,1346667	-0,03933333	0,928	1,267
CLIP1	NM_002956.2	0	-0,283	-0,102	0,165	0,291	1,05	0,818
CLIP3	NM_015526.1	0	0,029	0,007	-0,021	-0,058	0,089	0,686
CLIP4	NM_024692.3	0	0,219	0,274	0,313	0,249	0,455	0,688
CLK1	NM_004071.2	0	-0,331	0,13	0,5905	0,3835	0,9895	0,5745
CLK3	NM_003992.1	0	0,1676667	0,1193333	0,5196667	0,3976667	0,7836667	0,5486667
CLMN	NM_024734.2	0	0,082	0,22	0,053	0,17	0,272	0,343
CLN6	NM_017882.1	0	0,05	-0,009	-0,028	-0,152	-0,442	-0,974
CLNS1A	NM_001293.1	0	0,072	0,054	-0,017	-0,04	-0,08	-0,348
CLP1	NM_006831.1	0	0,034	0,041	0,011	0,047	-0,482	-0,523
CLPTM1	NM_001294.1	0	-0,018	0,009	-0,086	-0,046	-0,354	-0,293
CLPTM1L	NM_030782.3	0	0,112	0,131	-0,025	0,04	-0,39	-0,024
CLRN3	NM_152311.1	0	0,103	-0,041	0,03	-0,191	0,111	-0,711
CLSTN1	NM_001009566.1	0	-0,218	-0,124	-0,039	-0,206	-0,387	-0,418
CLTB	NM_007097.2	0	-0,05	0,08	0,092	0,218	0,152	0,52
CLUAP1	NM_024793.1	0	0,055	0,05733334	-0,3606667	-0,4013333	0,2133333	0,448
CMAS	NM_018686.3	0	-0,001	0,056	-0,05	-0,081	-0,252	-0,451
CMIP	NM_198390.1	0	0,023	-0,116	0,216	0,521	0,878	0,327
CMTM6	NM_017801.2	0	-0,043	-0,07	-0,067	0,002	-0,101	-0,477
CMTM7	NM_181472.1	0	0,096	0,07466666	-0,08133334	-0,07533333	-0,3943333	-0,8246667
CNBP	NM_003418.1	0	0,001000002	0,153	0,0865	0,0545	0,1015	0,4265
CNDP2	NM_018235.1	0	-0,09	-0,116	-0,133	-0,303	-0,353	-0,004
CNFN	NM_032488.2	0	0,276	0,038	-0,197	-0,058	-0,624	-0,621
CNIH4	NM_014184.2	0	0,152	0,166	0,117	0,218	0,479	0,617
CNKSR1	NM_006314.1	0	0,108	-0,024	0,101	0,017	0,415	0,33
CNN2	NM_201277.1	0	-0,0475	-0,0035	-0,0965	-0,1585	-0,263	-0,8605
CNN3	NM_001839.2	0	-0,105	-0,128	-0,018	0,228	0,138	-0,681
CNNM3	NM_017623.4	0	0,006	-0,066	-0,104	-0,206	-0,415	-0,232
CNNM4	NM_020184.3	0	-0,168	-0,112	0,044	-0,231	-0,067	-0,385
CNOT1	NM_206999.1	0	0,022	0,09	0,303	0,296	0,456	0,375
CNOT6L	NM_144571.2	0	-0,096	-0,311	-0,196	-0,136	-0,067	0,398
CNOT7	NM_054026.2	0	-0,26	-0,086	-0,16	-0,075	-0,501	-0,496
CNPY3	NM_006586.3	0	-0,067	-0,159	-0,201	-0,173	-0,49	-0,6
CNTNAP2	NM_014141.4	0	-0,071	-0,075	-0,239	-0,496	-0,899	-1,57
COBLL1	NM_014900.3	0	-0,198	-0,175	-0,272	-0,505	-0,38	-0,224
COG2	NM_007357.1	0	0,077	0,001	-0,296	-0,29	-0,658	-0,264
COG3	NM_031431.2	0	-0,01	-0,063	0,082	0,0785	0,7885	1,004
COG4	NM_015386.2	0	0,057	-0,057	-0,131	-0,353	-0,452	-0,18
COG5	NM_006348.2	0	-0,149	0,039	0,035	-0,187	0,293	0,658
COG8	NM_032382.3	0	0,039	-0,138	-0,227	-0,062	-0,462	-0,273
COIL	NM_004645.2	0	0,05	0,065	-0,122	-0,041	-0,31	-0,144
COL12A1	NM_004370.5	0	-0,328	-0,359	-0,29	-0,402	-0,426	-0,479
COL16A1	NM_001856.3	0	0,156	-0,089	0,361	0,447	1,24	1,546
COL17A1	NM_000494.3	0	0,152	-0,059	0,05	-0,164	0,224	0,554
COL4A3BP	NM_005713.1	0	-0,213	-0,149	0,028	0,018	-0,6525	-0,289
COL7A1	NM_000094.2	0	-0,006	-0,04	0,199	-0,188	-0,174	0,435
COMMD2	NM_016094.2	0	-0,131	-0,031	-0,133	0,15	0,4	0,288
COMMD3	NM_012071.2	0	0,111	0,02	0,149	0,329	0,914	0,536
COMMD4	NM_017828.2	0	0,145	0,08	0,038	-0,099	-0,512	-0,594
COMMD5	NM_014066.3	0	0,068	0,02	-0,102	0,112	-0,126	-0,348
COMMD7	NM_001099339.1	0	0,064	-0,049	-0,001	-0,115	0,057	0,401
COMMD9	NM_014186.2	0	0,114	0,07	-0,006	-0,049	-0,329	-0,754
COMT	NM_000754.2	0	0,079	0,194	0,172	0,202	0,163	0,895
COPA	NM_004371.3	0	-0,006	-0,058	-0,066	-0,117	0,205	0,642
COPB1	NM_016451.3	0	-0,225	0,023	-0,105	-0,041	0,141	0,348
COPS3	NM_003653.2	0	0,134	0,14	0,114	0,04	0,038	-0,264
COPS4	NM_016129.2	0	0,001	0	-0,004	-0,062	-0,361	-0,637
COPS5	NM_006837.2	0	0,086	0,163	0,059	0,105	0,392	0,511
COPS6	NM_006833.4	0	0,118	0,042	-0,102	-0,153	-0,529	-0,775
COPS7A	NM_016319.1	0	0,057	-0,037	-0,167	-0,271	-0,428	-0,629
COPS7B	NM_022730.1	0	0,187	-0,04	-0,107	-0,223	-0,632	-1,598
COPZ1	NM_016057.1	0	0,061	-0,06	-0,18	-0,315	-0,752	-1,233
COQ10A	NM_144576.3	0	0,082	-0,039	0,168	0,265	0,434	-0,095
COQ10B	NM_025147.3	0	0,116	0,17	0,47	0,457	1,108	0,885
COQ3	NM_017421.3	0	0,112	0,221	-0,05	-0,198	-0,229	-0,84
COQ5	NM_032314.3	0	0,21	0,096	-0,072	-0,36	0,286	0,635
COQ9	NM_020312.1	0	-0,085	-0,103	-0,352	-0,389	0,195	0,538
CORO1C	NM_014325.2	0	-0,145	-0,133	0,025	-0,062	-0,643	-1,37
CORO2A	NM_003389.2	0	-0,1673333	-0,2383333	-0,325	-0,3296667	-0,3826667	-0,7653334
COX10	NM_001303.2	0	0,162	0,115	-0,057	0,046	0,449	0,787
COX19	NM_001031617.2	0	-0,103	0,049	0,082	-0,013	0,582	0,952
COX4NB	NM_006067.3	0	-0,002	0,031	-0,029	0,008	-0,339	0,011
COX7C	NM_001867.2	0	-0,219	-0,069	-0,198	-0,177	-0,341	-0,357
CP110	NM_014711.3	0	-0,077	-0,125	-0,015	0,016	0,723	0,122
CPA4	NM_016352.2	0	0,206	0,099	0,143	0,056	-0,378	-1,092
CPA6	NM_020361.3	0	0,15	0,254	0,117	0,028	0,146	-0,587
CPEB2	NM_182646.1	0	-0,144	0,049	0,556	0,278	0,819	0,914
CPEB3	NM_014912.3	0	-0,048	-0,0465	-0,0245	0,065	0,634	1,0925
CPEB4	NM_030627.1	0	-0,216	-0,061	0,304	0,339	1,046	1,224
CPLX1	NM_006651.3	0	-0,179	-0,17	-0,144	-0,087	-0,847	-0,829
CPM	NM_001005502.1	0	-0,23	-0,183	-0,02	-0,338	-0,414	-0,562
CPNE3	NM_003909.2	0	-0,084	-0,017	-0,025	-0,006	-0,406	-0,816
CPNE7	NM_153636.1	0	-0,05	-0,236	-0,181	-0,07	-0,443	-0,529
CPSF3	NM_016207.2	0	-0,063	-0,061	-0,164	-0,337	-0,47	-0,128
CPSF4	NM_001081559.1	0	0,197	0,023	-0,138	-0,242	0,104	0,426
CPSF6	NM_007007.1	0	-0,032	0,049	0,061	-0,023	-0,268	-0,514
CPT1C	NM_152359.1	0	0,273	-0,055	-0,099	-0,294	-0,417	-0,586
CRB3	NM_174881.2	0	0,211	0,035	0,264	0,38	0,8986667	0,9353333
CRBN	NM_016302.2	0	0,092	0,237	0,0725	0,1165	0,524	0,7195
CREB1	NM_134442.2	0	-0,125	0,141	0,249	0,316	0,571	0,317
CREB3L2	NM_194071.2	0	0,111	0,019	-0,016	0,028	-0,462	0,199
CREB5	NM_182898.2	0	0,002000004	0,081	0,6705	0,505	1,49	0,393
CREBBP	NM_001079846.1	0	-0,223	-0,022	0,053	-0,01	0,578	0,478
CREBZF	NM_001039618.1	0	-0,034	-0,153	0,058	0,257	-0,025	-0,439
CRELD2	NM_024324.2	0	0,193	0,014	0,028	-0,015	-0,519	-1,721
CRIP1	NM_001311.3	0	-0,066	-0,058	-0,104	-0,072	-0,205	-0,654
CRIPAK	NM_175918.2	0	0,143	0,193	0,285	-0,012	-0,16	0,528
CRIPT	NM_014171.3	0	0,097	0,08	-0,011	0,192	0,2	0,402
CRISPLD2	NM_031476.2	0	0,022	-0,076	0,157	0,119	-0,408	-0,646
CRK	NM_016823.2	0	-0,065	-0,043	0,232	0,202	0,356	0,097
CROT	NM_021151.2	0	0,095	0,165	-0,193	-0,055	-0,525	-0,438
CRTAP	NM_006371.3	0	0,005999999	-0,051	0,0295	0,009500001	-0,488	-0,6975
CRY1	NM_004075.2	0	-0,137	-0,0225	0,141	0,207	0,354	0,797
CRY2	NM_021117.2	0	0,193	0,02	0,166	0,034	-0,328	0,634
CRYZ	NM_001889.2	0	-0,041	0,08	0,012	-0,048	-0,254	-0,815
CS	NM_198324.1	0	0,0125	-0,0185	0,0405	0,003500001	-0,31	-0,6595
CSDC2	NM_014460.2	0	0,177	0,091	0,224	0,262	0,307	0,336
CSE1L	NM_001316.2	0	-0,063	0,004333335	-0,02266667	0,019	-0,3836667	-0,704
CSF2RA	NM_172249.1	0	-0,2595	-0,234	-0,168	-0,1925	1,0285	1,9305
CSGLCA-T	NM_019015.1	0	-0,002	-0,108	0,009	0,037	-0,698	-0,242
CSMD2	NM_052896.3	0	-0,317	-0,34	-0,321	-0,208	-0,215	-0,484
CSNK1A1	NM_001025105.1	0	0,087	0,0635	0,087	0,056	0,551	0,6795
CSNK1G3	NM_001044722.1	0	-0,066	0,0585	0,0835	0,245	0,5665	0,5095
CSNK2A1	NM_001895.3	0	-0,06	-0,0455	-0,059	0,125	0,2285	0,4845
CSNK2A1P	NR_002207.1	0	0,1045	0,139	0,0995	0,208	0,021	0,334
CSNK2A2	NM_001896.2	0	0,048	-0,055	0,219	-0,017	0,553	0,697
CSRP1	NM_004078.1	0	-0,135	-0,074	0,016	-0,001	0,516	-0,163
CSRP2BP	NM_020536.2	0	-0,098	-0,272	-0,238	-0,302	-0,589	-0,738
CST1	NM_001898.2	0	0,102	0,171	-0,145	0,025	-0,306	-1,293
CST7	NM_003650.2	0	0,097	0,27	0,118	0,201	0,097	0,554
CSTF2	NM_001325.2	0	-0,102	0,002	-0,124	-0,111	-0,53	-0,759
CSTF3	NM_001033506.1	0	-0,028	0,01733333	-0,065	-0,2166667	-0,648	-0,8953333
CT45-5	NM_001007551.2	0	-0,126	-0,138	-0,112	-0,214	-0,157	-0,263
CTAGE5	NM_203356.2	0	-0,107	-0,088	-0,167	-0,049	0,043	0,765
CTBP2	NM_022802.1	0	0,04	-0,145	0,107	0,324	0,451	0,529
CTDP1	NM_004715.3	0	-0,121	-0,34	-0,339	-0,175	-0,491	-0,445
CTDSP2	NM_005730.3	0	0,078	-0,163	0,054	-0,208	0,311	0,612
CTDSPL	NM_005808.2	0	-0,044	-0,082	-0,183	-0,418	-0,72	-1,118
CTF1	NM_001330.2	0	0,123	0,151	0,203	-0,006	0,327	0,585
CTH	NM_153742.3	0	-0,6783333	-0,616	-0,6466667	-0,5006667	2,444667	2,460333
CTNNAL1	NM_003798.1	0	-0,2475	-0,028	-0,045	-0,1135	0,4145	1,137
CTNNB1	XM_945654.1	0	0,402	0,271	0,365	0,198	0,37	0,236
CTNNBIP1	NM_020248.2	0	-0,166	-0,711	-0,566	-0,703	-0,629	-0,567
CTNND1	XM_943087.1	0	0,289	0,094	0,222	0,145	0,438	0,471
CTNS	NM_004937.2	0	0,13	0,017	-0,066	0,122	0,121	0,558
CTPS	NM_001905.1	0	-0,123	-0,079	0,018	0,052	-0,752	-1,077
CTPS2	NM_019857.3	0	-0,089	-0,221	-0,2115	-0,4175	-0,6515	-0,68
CTRL	NM_001907.1	0	0,111	-0,019	-0,062	0,013	-0,666	-1,038
CTSB	NM_001908.3	0	0,009	-0,041	0,023	-0,152	-0,879	-0,555
CTSC	NM_001814.2	0	0,007333333	0,04366666	0,001666668	-0,001	-0,4463333	-1,258667
CTSD	NM_001909.3	0	-0,136	-0,119	-0,154	-0,044	0,053	0,524
CTSE	NM_001910.2	0	-0,183	-0,0835	-0,0565	0,1045	0,2845	0,458
CTSH	NM_004390.2	0	-0,224	-0,193	-0,219	-0,179	-0,327	-0,568
CTSL2	NM_001333.2	0	0,15	0,162	0,142	0,109	-0,226	-0,609
CTTN	NM_138565.1	0	-0,1555	-0,0815	-0,085	-0,169	-0,589	-1,6705
CTTNBP2NL	NM_018704.1	0	0,033	-0,093	0,352	0,519	0,594	0,414
CUEDC1	NM_017949.1	0	0,16	-0,123	-0,221	-0,497	0,105	0,946
CUEDC2	NM_024040.2	0	0,044	0,043	-0,196	-0,209	-0,544	0,007
CUGBP1	NM_198700.1	0	-0,1325	-0,2015	0,201	0,4195	0,6335	0,5225
CUL1	NM_003592.2	0	-0,041	-0,028	0,051	0,053	-0,347	-0,334
CUTA	NM_001014838.1	0	-0,199	-0,144	-0,243	-0,137	-0,486	-0,325
CUTC	NM_015960.2	0	-0,003	0,177	-0,164	-0,032	0,028	-0,448
CWF19L1	NM_018294.3	0	0,054	0,084	-0,013	-0,078	-0,273	-0,49
CXCL1	NM_001511.1	0	-0,259	0,319	1,171	0,532	0,188	-0,019
CXCL2	NM_002089.3	0	-0,101	1,094	1,733	1,054	0,462	0,268
CXORF12	NM_003492.1	0	0,191	0,069	-0,017	-0,046	0,424	0,933
CXORF23	NM_198279.1	0	-0,05	0,083	-0,068	0,029	0,399	0,492
CXORF34	NM_024917.4	0	-0,13	-0,069	-0,221	-0,299	-0,365	-0,461
CXORF40A	NM_178124.3	0	0,201	0,149	0,118	0,298	0,379	0,333
CXORF40B	NM_001013845.1	0	0,06	0,043	0,1565	0,2635	0,1085	0,403
CXORF45	NM_001039210.1	0	0,166	0,106	0,081	0,012	0,268	0,414
CYB561	NM_001915.3	0	0,045	0,029	-0,0695	-0,0705	-0,413	-0,6355
CYB5A	NM_001914.2	0	0,053	0,065	-0,0165	-0,001	-0,473	-0,653
CYB5B	NM_030579.2	0	-0,113	-0,085	-0,019	0,207	0,293	0,626
CYB5D2	NM_144611.2	0	-0,043	0,138	-0,035	-0,079	0,386	1,328
CYB5R2	NM_001001336.1	0	0,035	0,173	0,074	-0,159	-0,207	-0,441
CYB5R4	NM_016230.3	0	0,118	0,128	0,142	0,229	0,284	0,407
CYBASC3	NM_153611.3	0	0,081	0,046	-0,123	-0,26	-0,355	-0,623
CYCS	NM_018947.4	0	0,046	0,245	0,075	-0,03	-0,21	-0,364
CYFIP2	NM_001037333.1	0	0,275	-0,009	-0,064	-0,393	-0,836	-0,113
CYGB	NM_134268.3	0	-0,173	-0,142	-0,274	-0,206	-0,27	0,406
CYLD	NM_015247.1	0	0,001	0,101	0,326	0,296	0,489	0,241
CYP1A1	NM_000499.2	0	-0,194	0,726	2,724	0,398	-0,359	-0,006
CYP20A1	NM_177538.1	0	0,0735	0,0605	-0,019	-0,1375	0,37	0,5545
CYP24A1	NM_000782.3	0	0,275	0,313	0,281	0,374	0,32	0,274
CYP26B1	NM_019885.2	0	0,035	0,027	0,893	0,847	0,834	0,258
CYP2J2	NM_000775.2	0	-0,213	-0,218	-0,23	-0,361	-0,453	-1,212
CYP2R1	NM_024514.4	0	-0,088	0,018	-0,208	-0,174	-0,083	0,392
CYP2S1	NM_030622.6	0	0,005	-0,116	-0,16	-0,04	0,364	0,267
CYP3A5	NM_000777.2	0	-0,004	-0,018	0,225	0,13	0,669	0,561
CYP51A1	NM_000786.2	0	-0,122	0,009	0,459	0,995	0,869	-0,387
CYR61	NM_001554.3	0	0,514	0,488	0,499	0,356	1,353	0,446
CYSLTR1	NM_006639.2	0	0,271	0,186	0,323	0,217	0,188	0,293
D2HGDH	NM_152783.3	0	0,172	-0,118	-0,263	-0,45	-0,777	-1,039
DAAM1	NM_014992.1	0	-0,364	-0,145	0,111	0,199	0,597	0,49
DAB2	NM_001343.2	0	-0,089	-0,146	-0,304	-0,5685	-0,4775	-1,011
DAG1	NM_004393.2	0	-0,349	-0,206	-0,207	-0,412	-0,772	-0,88
DARS2	NM_018122.3	0	0,149	0,125	0,103	0,054	-0,374	-0,472
DAXX	NM_001350.3	0	0,079	-0,222	0,087	0,115	-0,109	-0,573
DAZAP2	NM_014764.2	0	0,06	0,094	0,016	0,119	0,231	0,678
DBI	NM_020548.4	0	-0,046	-0,018	0,022	0,1415	-0,207	-1,1835
DBNDD1	NM_001042610.1	0	-0,2395	-0,209	-0,185	-0,2085	-0,538	-1,096
DBNDD2	NM_001048223.1	0	-0,152	-0,145	-0,246	-0,107	0,307	0,363
DBP	NM_001352.2	0	0,015	0,115	-0,3	-0,052	-0,289	1,897
DBT	NM_001918.2	0	-0,132	-0,11	-0,261	-0,209	-0,343	-0,405
DBX1	NM_001029865.1	0	-0,277	-0,296	-0,274	-0,271	-0,368	-0,379
DCAKD	NM_024819.3	0	0,058	0,038	-0,157	-0,185	-0,456	-0,721
DCHS1	NM_003737.2	0	0,175	0,344	0,331	0,06	-0,077	-0,569
DCI	NM_001919.2	0	0,385	0,029	0,092	0,001	0,482	1,116
DCLRE1C	NM_022487.2	0	0,058	0,088	-0,159	0,082	0,458	0,503
DCP1A	NM_018403.4	0	-0,204	-0,115	0,096	-0,06	0,134	-0,443
DCPS	NM_014026.3	0	0,177	0,126	-0,043	-0,201	-0,577	-1
DCTN1	NM_023019.1	0	-0,1665	-0,227	-0,1545	-0,2335	-0,4605	-0,555
DCTN2	NM_006400.3	0	0,042	-0,023	-0,092	-0,079	0,373	0,403
DCTN4	NM_016221.2	0	0,13	0,259	0,192	0,278	0,655	0,601
DCTN5	NM_032486.2	0	0,013	-0,105	-0,149	-0,092	-0,419	-0,424
DCXR	NM_016286.2	0	0,094	0,048	0,033	-0,019	-0,261	-0,565
DDA1	NM_024050.4	0	0,027	-0,073	0,12	0,331	0,328	-0,428
DDAH2	NM_013974.1	0	0,026	-0,099	0,058	0,051	0,261	0,56
DDB1	XM_001128983.1	0	-0,015	-0,05	-0,009	-0,152	-0,208	-0,681
DDEF1	NM_018482.2	0	-0,04	0,0805	0,302	0,3735	0,9015	0,893
DDEF2	NM_003887.1	0	-0,098	-0,182	-0,123	-0,179	0,288	0,364
DDHD2	NM_015214.1	0	0,053	0,01	0,045	-0,098	-0,172	0,328
DDIT3	NM_004083.4	0	-0,166	-0,509	-0,106	0,156	2,935	3,341
DDIT4	NM_019058.2	0	-1,607	-1,571	-0,316	0,641	3,476	3,781
DDR1	NM_013993.2	0	-0,071	-0,148	-0,091	-0,2	-0,299	-0,433
DDR2	NM_001014796.1	0	-0,046	-0,076	0,005	-0,031	0,224	0,756
DDX10	NM_004398.2	0	-0,143	-0,08	-0,071	0,031	-0,44	-0,722
DDX11	NM_152438.1	0	0,046	0,023	-0,008	-0,053	-0,555	-0,75
DDX17	NM_030881.3	0	-0,095	0,031	0,05	-0,059	-0,474	-0,267
DDX18	NM_006773.3	0	-0,079	0,092	-0,052	-0,089	-0,724	-0,607
DDX19A	NM_018332.3	0	0,017	-0,06	-0,0895	-0,1335	-0,489	-0,6985
DDX19B	NM_001014449.1	0	0,08566667	0,000666668	0,01	-0,03866667	0,2706667	0,39
DDX23	NM_004818.2	0	0,049	0,049	-0,013	-0,072	-0,555	-0,582
DDX24	NM_020414.3	0	-0,087	-0,039	-0,141	-0,059	-1,064	-0,677
DDX31	NM_138620.1	0	0,0495	-0,0565	0,0875	0,056	-0,4955	-0,1455
DDX39	NM_005804.2	0	0,318	0,39	0,357	0,334	0,094	0,517
DDX46	NM_014829.2	0	-0,061	-0,06	0,086	-0,07	-0,503	-1,074
DDX51	NM_175066.2	0	0,145	0,316	0,28	0,006	-0,581	-0,456
DDX54	NM_024072.3	0	-0,125	-0,143	-0,096	-0,133	-0,675	-0,7
DDX55	NM_020936.1	0	0,167	0,012	-0,147	0,088	-0,387	-0,259
DDX56	NM_019082.2	0	0,173	0,124	0,045	-0,013	-0,158	-0,352
DDX58	NM_014314.3	0	-0,125	-0,051	-0,026	0,032	0,43	0,312
DDX59	NM_031306.2	0	0,002	0,191	-0,012	0,0245	0,4275	0,6955
DEAF1	NM_021008.2	0	-0,008	-0,022	-0,085	-0,248	-0,577	-0,579
DEF8	NM_207514.1	0	0,04533333	-0,021	-0,04033333	0,02733334	-0,1553333	-0,5406666
DEFB1	NM_005218.3	0	-0,087	-0,055	-0,003	0,06	-0,074	0,451
DEGS1	NM_003676.2	0	-0,264	-0,059	-0,141	0,172	0,018	-0,661
DENND1A	NM_020946.1	0	-0,168	-0,072	-0,193	-0,18	-0,238	-0,585
DENND4A	NM_005848.2	0	-0,173	0,002	0,036	0,101	0,539	0,614
DEPDC1B	NM_018369.1	0	-0,233	-0,194	-0,239	-0,218	-0,476	-0,76
DEPDC5	NM_001007188.1	0	0,094	0,076	0,076	0,146	0,317	0,2
DEPDC6	NM_022783.1	0	-0,053	-0,095	-0,135	-0,16	0,232	0,532
DERA	NM_015954.2	0	-0,023	-0,076	-0,178	-0,241	-0,511	-0,197
DERPC	NM_017804.3	0	0,206	0,189	0,284	0,181	0,547	0,924
DET1	NM_017996.2	0	-0,0595	0,072	-0,2675	-0,2405	-0,109	0,6155
DEXI	NM_014015.3	0	0,186	0,058	0,043	-0,119	-0,572	-0,065
DFFA	NM_004401.2	0	0,008499999	-0,1175	-0,151	-0,095	-0,42	-0,491
DFFB	NM_001004285.1	0	0,091	-0,184	-0,353	-0,083	-0,813	-0,975
DFNA5	NM_004403.2	0	-0,436	-0,264	0,09	0,472	0,358	-0,705
DGCR14	NM_022719.1	0	-0,0115	-0,1235	0,185	0,1125	-0,3425	-0,257
DGCR6	NM_005675.3	0	0,105	0,001	-0,137	-0,347	-0,411	-0,125
DGKB	NM_004080.1	0	-0,118	0,014	0,048	0,015	0,026	0,338
DGUOK	NM_080918.1	0	0,07733333	0,07	0,005333334	0,003666667	0,2893333	0,4456667
DHCR24	NM_014762.3	0	-0,067	-0,148	0,025	0,159	-0,349	-2,053
DHCR7	NM_001360.1	0	-0,346	-0,307	0,2155	0,6275	0,265	-1,8775
DHDDS	NM_205861.1	0	-0,09999999	-0,021	-0,1275	-0,1635	-0,479	-0,4835
DHDH	NM_014475.3	0	0,056	0,051	-0,006	-0,099	-0,579	-0,94
DHODH	NM_001361.3	0	0,077	0,161	-0,082	-0,295	-0,754	-0,632
DHRS1	NM_138452.1	0	-0,001	-0,076	-0,153	-0,207	-0,483	-0,561
DHRS12	NM_024705.1	0	-0,019	0,049	0,148	0,186	0,087	0,475
DHRS13	NM_144683.3	0	-0,252	-0,368	-0,526	-0,531	-0,537	-0,745
DHRS2	NM_182908.3	0	0,0125	0,034	0,1015	0,0185	-0,1295	-0,77
DHRS3	NM_004753.4	0	-0,102	-0,003	-0,203	-0,577	0,385	0,453
DHRS4	NM_021004.2	0	-0,163	-0,135	-0,147	-0,28	-0,451	-0,569
DHRS9	NM_199204.1	0	0,045	0,064	0,589	0,874	0,42	0,196
DHX15	NM_001358.2	0	-0,1045	0,006	0,079	0,1645	0	-0,3875
DHX29	NM_019030.2	0	-0,195	-0,014	-0,158	-0,237	-0,487	-0,432
DHX30	NM_138615.1	0	0,0125	-0,019	0,0225	0,0415	-0,515	-0,8555
DHX32	NM_018180.2	0	-0,06	-0,097	-0,47	-0,306	0,526	0,763
DHX33	NM_020162.2	0	0,136	0,158	0,143	0,114	-0,523	-0,356
DHX34	NM_194428.1	0	0,347	0,042	0,16	0,07	-0,548	-0,226
DHX37	NM_032656.2	0	-0,003	-0,021	0,0165	-0,037	-0,6575	-0,7715001
DHX38	NM_014003.3	0	-0,147	-0,281	-0,074	-0,226	-0,306	-0,643
DHX40	XM_942276.1	0	-0,019	-0,115	-0,001	-0,099	0,138	0,695
DHX8	NM_004941.1	0	0,137	0,12	0,131	0,102	0,378	0,422
DHX9	NM_001357.3	0	-0,0535	-0,15325	0,0715	-0,0705	-0,5465	-0,692
DIABLO	NM_138930.2	0	0,088	0,067	0,093	0,159	0,553	0,368
DIAPH3	NM_001042517.1	0	-0,03033333	-0,02966666	0,09233333	0,2276667	0,534	-0,1466667
DICER1	NM_177438.1	0	0,108	0,071	0,097	0,126	-0,581	0,11
DIDO1	NM_080797.2	0	0,0715	0,0815	-0,06949999	0,09550001	-0,203	-0,5625
DIMT1L	NM_014473.2	0	0,229	0,205	0,159	0,228	-0,461	-0,671
DIP2A	NM_206889.1	0	0,287	0,082	0,039	0,06	0,308	0,462
DIP2B	NM_173602.2	0	-0,0955	-0,1015	0,175	0,131	0,756	0,25
DIRC2	NM_032839.1	0	-0,049	-0,011	-0,081	-0,098	0,179	0,797
DIS3L	NM_133375.2	0	-0,004	0,092	-0,222	-0,355	-0,696	-0,145
DIXDC1	NM_001037954.2	0	-0,1675	-0,1095	0,139	0,4245	0,9895	0,2435
DJ222E13.2	NR_002184.1	0	0,06	-0,095	0,116	-0,002	-0,576	-0,52
DJ341D10.1	NM_001007535.1	0	-0,034	0,087	0,179	0,327	0,727	0,844
DKC1	NM_001363.2	0	-0,026	0,038	-0,039	-0,069	-0,379	-0,311
DKFZP434K191	NM_001029950.1	0	0,103	0,03	0,091	0,039	0,845	0,499
DKFZP451M2119	NM_182585.1	0	0,248	0,168	0,014	0,099	0,102	0,384
DKFZP586I1420	NR_002186.1	0	-0,082	0,048	-0,12	-0,175	-0,361	-0,193
DKFZP667M2411	NM_207323.1	0	-0,094	-0,178	-0,169	-0,074	0,045	0,385
DKFZP686O24166	NM_001009913.1	0	-0,04	-0,008	0,012	-0,178	-0,381	-0,421
DKFZP761P0423	XM_291277.4	0	-0,116	0,093	0,415	0,24	1,05	0,824
DKK3	NM_013253.4	0	-0,0315	0,1645	-0,1305	-0,1495	-0,321	-0,6125
DLAT	NM_001931.2	0	-0,256	-0,069	-0,105	0,295	0,065	-0,335
DLC1	NM_024767.2	0	0,184	0,149	-0,294	-0,075	1,263	0,475
DLEU1	NR_002605.1	0	0,083	0,22	0,072	0,064	-0,594	-0,323
DLEU2	NR_002612.1	0	-0,069	0,061	-0,075	-0,069	-1,027	-0,961
DLG3	NM_021120.2	0	-0,018	-0,05	-0,055	0,048	0,702	0,343
DLG7	NM_014750.3	0	-0,037	0,061	-0,047	-0,006	-0,36	-0,721
DLX4	NM_138281.1	0	0,111	0,179	0,183	0,249	0,49	0,415
DMBT1	NM_007329.2	0	-0,378	-0,309	-0,358	-0,24	-0,366	-0,556
DMKN	NM_001035516.1	0	-0,025	-0,112	-0,06	-0,182	-0,164	0,35
DMTF1	NM_021145.2	0	-0,017	0,0945	0,092	0,1665	0,87	0,281
DNA2	NM_001080449.1	0	0,0035	-0,044	0,005000003	-0,196	-0,5365	-0,693
DNAJA1	NM_001539.2	0	-0,008	-0,094	0,131	0,273	-0,946	-1,365
DNAJB1	NM_006145.1	0	-0,248	-0,151	0,59	0,157	-0,296	-0,459
DNAJB11	NM_016306.4	0	0,061	0,017	0,062	0,17	0,053	-0,36
DNAJB12	NM_001002762.1	0	0,0395	0,0185	0,082	-0,08	-0,3305	-0,4915
DNAJB14	NM_001031723.1	0	-0,228	0,018	0,059	0,165	0,501	0,404
DNAJB2	NM_006736.5	0	-0,059	-0,07	-0,059	0,14	0,631	0,953
DNAJB6	NM_005494.2	0	-0,092	-0,07	0,168	0,198	0,456	0,823
DNAJB9	NM_012328.1	0	-0,462	-0,272	0,493	0,335	0,538	1,63
DNAJC14	NM_032364.5	0	-0,093	0,039	-0,197	0	-0,673	-0,428
DNAJC15	NM_013238.2	0	0,354	0,338	0,184	-0,076	-0,228	-0,422
DNAJC17	NM_018163.1	0	0,427	0,161	0,007	0,026	0,038	-0,5
DNAJC21	NM_194283.3	0	-0,098	-0,082	-0,049	-0,154	-0,433	-0,531
DNAL1	NM_031427.1	0	0,116	0,209	0,195	0,146	0,439	0,044
DNAL4	NM_005740.2	0	0,018	-0,02	-0,192	-0,314	0,555	1,294
DNASE2	NM_001375.2	0	-0,075	-0,124	-0,208	-0,185	0,647	1,08
DNCL1	NM_003746.1	0	-0,105	-0,039	-0,086	-0,008	-0,528	-0,337
DNM1	NM_001005336.1	0	-0,173	-0,118	-0,026	-0,014	-0,061	-0,299
DNM1L	NM_012062.2	0	-0,065	0,027	0,136	0,1775	0,213	-0,1785
DNMT1	NM_001379.1	0	0,07	-0,115	-0,013	-0,239	-0,333	-0,656
DNMT3B	NM_006892.3	0	-0,19675	-0,0895	-0,2625	-0,2375	-0,56	-0,65925
DNPEP	NM_012100.1	0	0,104	0,073	-0,004	-0,01	-0,59	-0,468
DNTTIP1	NM_052951.2	0	0,076	-0,003	0,056	0,228	0,803	1,157
DOCK11	NM_144658.3	0	-0,109	-0,036	-0,066	-0,2	0,701	1,419
DOCK5	NM_024940.6	0	-0,043	-0,075	0,019	-0,057	0,736	1,219
DOK4	NM_018110.2	0	-0,242	-0,028	-0,205	-0,113	-0,339	-0,523
DOK7	NM_173660.3	0	-0,103	-0,201	-0,15	-0,135	0,397	0,066
DOLK	NM_014908.3	0	0,04	0,099	-0,171	-0,157	-0,861	-0,711
DOLPP1	NM_020438.3	0	0,083	-0,028	-0,079	-0,085	-0,161	-0,6
DOPEY1	NM_015018.2	0	-0,121	-0,103	-0,138	-0,383	0,447	0,206
DOPEY2	NM_005128.2	0	-0,003	-0,053	0,11	0,159	0,676	0,717
DPF1	NM_004647.1	0	0,021	0,005	-0,271	-0,298	0,032	-0,517
DPF2	NM_006268.3	0	0,132	-0,032	-0,045	-0,032	0,35	0,485
DPH2	NM_001384.4	0	0,009000001	-0,034	-0,086	-0,0925	-0,664	-0,3725
DPH3	NM_001047434.1	0	0,065	0,155	0,0395	0,2505	0,223	0,5795
DPP3	NM_005700.3	0	0,09933333	0,08433333	0,121	0,02533333	-0,2216667	-0,8233333
DPY19L1	NM_015283.1	0	0,077	0,018	0,229	0,207	-0,279	-0,59
DPY30	NM_032574.2	0	0,043	0,146	-0,053	-0,021	-0,294	-0,378
DPYSL2	NM_001386.4	0	-0,065	-0,087	-0,2	-0,287	-0,168	0,617
DPYSL3	NM_001387.2	0	0,135	0,016	0,039	-0,219	-0,964	-2,775
DRAM	NM_018370.2	0	-0,099	-0,249	0,237	0,297	0,17	0,92
DRD4	NM_000797.2	0	-0,073	-0,003	0,038	-0,158	0,209	0,43
DRG1	NM_004147.3	0	0,097	0,131	0,026	0,075	-0,405	0,19
DSC2	NM_004949.2	0	0,042	0,058	-0,04	0,139	-0,106	-0,477
DSCC1	NM_024094.1	0	0,05	-0,083	-0,252	-0,185	-0,582	-0,762
DSCR3	NM_006052.1	0	-0,102	-0,138	0,05	0,032	0,367	0,446
DSEL	NM_032160.2	0	-0,261	-0,252	-0,34	-0,33	-0,348	-0,436
DSG2	NM_001943.2	0	-0,093	-0,133	-0,059	-0,081	-0,243	-0,443
DSN1	NM_024918.2	0	-0,02	-0,079	-0,396	-0,505	-0,399	-0,627
DST	NM_020388.3	0	0,003	0,052	0,171	0,374	0,469	0,265
DTD1	NM_080820.4	0	0,102	0,02	0,056	-0,014	0,015	0,843
DTNBP1	NM_032122.3	0	0,07	-0,048	-0,379	-0,275	-0,223	-0,414
DTX3	NM_178502.2	0	-0,216	-0,118	-0,203	-0,225	0,042	0,498
DUS2L	NM_017803.3	0	0,043	-0,014	-0,271	-0,448	-0,469	-0,518
DUS3L	NM_020175.1	0	0,247	0,18	0,211	0,09	-0,134	-0,455
DUSP1	NM_004417.2	0	0,426	0,738	1,779	1,328	2,71	2,177
DUSP10	NM_007207.3	0	-0,1563333	0,021	0,8186667	0,9613333	0,8733333	0,243
DUSP11	NM_003584.1	0	0,1225	0,157	0,1655	0,296	0,566	0,557
DUSP12	NM_007240.1	0	-0,054	-0,003	-0,031	-0,099	0,428	-0,086
DUSP14	NM_007026.2	0	0,023	-0,032	0,275	0,229	0,511	0,231
DUSP16	NM_030640.1	0	-0,144	-0,221	0,565	0,382	1,09	0,995
DUSP2	NM_004418.2	0	0,149	-0,071	0,347	-0,113	-0,706	-0,697
DUSP22	NM_020185.3	0	0,117	-0,034	-0,041	-0,008	0,075	0,357
DUSP4	NM_057158.2	0	0,331	0,18	1,689	1,446	1,73	1,37
DUSP5P	NR_002834.1	0	-0,15	-0,054	0,007	0,292	0,137	0,505
DUSP6	NM_001946.2	0	-0,4255	-0,4955	-0,2785	-0,5045	1,0985	1,273
DUSP8	NM_004420.2	0	-0,187	-0,099	0,652	0,496	0,631	0,234
DUT	NM_001025248.1	0	0,1575	0,1685	0,086	-0,137	-0,8325	-1,814
DVL1	NM_182779.3	0	0,155	0,12	0,228	0,48	0,767	0,565
DVL2	NM_004422.2	0	-0,031	0,022	-0,01	0,174	0,375	0,44
DVL3	NM_004423.3	0	-0,071	-0,124	-0,154	-0,294	-0,415	-0,108
DYNC1H1	NM_001376.2	0	-0,115	-0,134	-0,031	0,027	0,527	0,545
DYNC1I2	NM_001378.1	0	-0,077	-0,188	-0,167	-0,11	-0,178	-0,411
DYNC1LI2	NM_006141.2	0	-0,01	-0,084	-0,047	-0,104	0,124	0,354
DYNC2LI1	NM_016008.2	0	0,042	0,068	-0,16	-0,263	-0,186	-0,462
DYNLL1	NM_001037494.1	0	-0,086	-0,024	0,04	0,046	-0,69	-0,422
DYNLRB1	NM_014183.2	0	0,15125	0,08225	0,0625	0,1255	0,09175	0,56825
DYNLT1	NM_006519.1	0	0,008	0,094	-0,003	0,174	0,173	0,505
DYNLT3	NM_006520.1	0	-0,1215	0,009500001	0,0775	-0,0105	0,248	0,509
DYRK1A	NM_130436.2	0	-0,0765	-0,032	0,173	0,2125	0,4965	0,581
DYRK4	NM_003845.1	0	0,158	0,022	-0,285	-0,174	0,131	0,722
E2F2	NM_004091.2	0	0,261	0,21	-0,31	-0,591	-0,715	0,192
E2F5	NM_001951.3	0	-0,122	-0,032	-0,136	0,102	0,154	0,628
E2F7	NM_203394.2	0	0,009	0,145	0,124	0,027	0,017	0,645
E2F8	NM_024680.2	0	0,055	0,062	-0,311	-0,227	-0,709	-0,806
EAF1	NM_033083.6	0	-0,022	0,086	0,381	0,402	0,506	0,342
EAF2	NM_018456.4	0	0,023	0,153	-0,112	-0,288	-0,354	-0,522
EARS2	NR_003501.1	0	-0,121	-0,137	-0,208	-0,313	-1,111	-1,522
EBI2	NM_004951.3	0	0,159	0,175	0,597	0,208	0,684	0,229
EBNA1BP2	NM_006824.1	0	0,142	0,059	0,146	-0,009	-0,133	-0,84
EBP	NM_006579.1	0	0,031	-0,074	0,047	0,421	0,362	-0,547
EBPL	NM_032565.2	0	0,01	-0,025	-0,08	-0,141	-0,687	-1,58
ECE2	NM_014693.2	0	0,016	-0,1085	-0,127	-0,025	-0,7795	-0,173
ECGF1	NM_001953.2	0	0,029	-0,022	0,0525	0,299	0,7875	1,682
ECH1	NM_001398.2	0	-0,077	-0,067	-0,12	-0,152	-0,046	0,317
ECHDC3	NM_024693.2	0	0,071	0,119	-0,019	-0,212	-0,316	0,427
ECM2	NM_001393.2	0	-0,3235	-0,244	-0,293	-0,3425	0,863	1,611
ECOP	NM_030796.3	0	-0,036	-0,084	-0,083	-0,112	-0,368	-0,426
ECSIT	NM_016581.2	0	0,093	0,149	0,207	0,118	-0,061	-0,719
ECT2	NM_018098.4	0	-0,142	-0,121	0,093	0,134	0,569	0,405
EDAR	NM_022336.2	0	-0,12	-0,02	-0,314	-0,435	1,132	1,165
EDC3	NM_025083.2	0	0,248	0,088	0,624	0,056	-0,158	0,269
EDC4	NM_014329.3	0	0,099	-0,132	0,053	-0,234	-0,398	-0,66
EDEM1	NM_014674.1	0	-0,115	-0,22	-0,118	-0,087	-0,159	0,86
EDEM3	NM_025191.2	0	-0,11	-0,015	-0,154	0,144	0,251	0,511
EDF1	NM_003792.2	0	0,081	0,0655	0,0265	0,059	0,3875	1,125
EDN1	NM_001955.2	0	0,2	-0,023	-0,19	-0,073	1,662	0,017
EEA1	NM_003566.2	0	-0,105	-0,091	0,094	0,132	0,63	0,199
EEF1B2	NM_021121.3	0	-0,031	-0,032	-0,097	0,008	-0,657	-1,023
EEF1D	NM_032378.2	0	0,201	0,099	0,083	0,09	-0,042	-0,456
EEF1E1	NM_004280.3	0	0,128	0,191	0,133	0,122	-0,221	-0,369
EEF2K	NM_013302.3	0	-0,046	-0,146	-0,28	-0,438	-0,675	-0,374
EEPD1	NM_030636.2	0	0,097	0	-0,079	-0,155	-0,389	-0,181
EFCAB4A	NM_173584.3	0	0,084	0,028	0,043	-0,065	0,264	0,934
EFHC1	NM_018100.2	0	-0,036	0,107	-0,241	-0,081	0,209	0,762
EFHD2	NM_024329.4	0	-0,036	-0,146	0,024	0,067	-0,724	-1,472
EFNA1	NM_004428.2	0	-0,1285	0,0355	-0,0335	0,027	0,4315	0,448
EFNA4	NM_005227.2	0	-0,141	-0,28	-0,072	-0,033	-0,53	-0,543
EFNB2	NM_004093.2	0	-0,218	-0,16	0,063	-0,011	0,645	0,793
EFTUD2	NM_004247.2	0	-0,146	-0,147	-0,117	-0,254	-0,506	-0,503
EGFR	NM_201284.1	0	0,06666666	0,041	0,2133333	0,3313333	0,885	0,8876667
EGLN1	NM_022051.1	0	-0,129	-0,024	0,166	0,509	0,702	0,314
EGLN2	NM_017555.1	0	0,053	-0,027	0,149	0,111	0,349	0,276
EGLN3	NM_022073.3	0	-0,064	0,187	-0,099	-0,005	-0,813	-0,782
EGR1	NM_001964.2	0	1,063	1,295	1,058	0,239	2,599	2,429
EGR2	NM_000399.2	0	-0,202	0,098	-0,035	-0,038	0,974	0,809
EHD2	NM_014601.2	0	0,024	-0,077	0,266	0,504	0,468	0,289
EHD4	NM_139265.2	0	-0,054	-0,06	0,331	0,48	0,789	0,165
EHHADH	NM_001966.2	0	-0,2	-0,034	-0,152	-0,376	-0,522	-0,507
EHMT2	NM_006709.2	0	0,273	-0,072	-0,113	-0,25	-0,717	-0,756
EI24	NM_004879.3	0	-0,032	0,074	0,049	-0,0395	-0,519	-0,542
EID2	NM_153232.3	0	-0,033	0,025	-0,253	0,067	0,275	0,475
EIF1	NM_005801.3	0	-0,172	-0,039	0,388	0,215	0,971	0,596
EIF1B	NM_005875.2	0	0,089	0,182	0,407	0,267	0,832	1,169
EIF2AK1	NM_014413.2	0	-0,186	-0,243	-0,253	-0,303	-0,541	-0,263
EIF2B1	NM_001414.2	0	0,093	-0,017	-0,111	-0,295	-0,376	-0,414
EIF2B2	NM_014239.2	0	-0,054	-0,071	-0,102	0,036	0,244	0,482
EIF2B5	NM_003907.2	0	0,275	0,148	0,005	-0,078	-0,279	-0,581
EIF2C1	NM_012199.2	0	0,114	-0,128	-0,061	-0,219	-0,614	-0,476
EIF2C3	NM_177422.1	0	0,145	0,048	0	0,19	0,363	0,276
EIF2C4	NM_017629.2	0	-0,082	-0,127	-0,081	-0,059	0,227	0,518
EIF2S1	NM_004094.4	0	0,027	0,154	0,071	-0,13	-0,364	-0,467
EIF2S2	NM_003908.3	0	-0,106	-0,121	-0,227	-0,201	-0,368	-0,857
EIF3B	NM_003751.3	0	-0,01166667	-0,068	0,06066667	-0,031	-0,5463333	-0,683
EIF3E	NM_001568.2	0	-0,049	0,075	-0,022	0,031	-0,227	-0,522
EIF3EIP	NM_016091.2	0	-0,116	-0,133	-0,136	-0,108	-0,34	-0,354
EIF3H	NM_003756.2	0	-0,053	-0,038	-0,157	-0,129	-0,353	-0,472
EIF3I	NM_003757.2	0	-0,066	0,051	-0,037	0,011	-0,139	-0,399
EIF3J	NM_003758.2	0	-0,137	-0,02	0,048	0,136	-0,194	-0,5
EIF4A2	NM_001967.3	0	-0,01	0,016	-0,132	-0,083	-0,006	0,468
EIF4E3	NM_173359.3	0	-0,121	-0,061	-0,048	-0,154	-0,029	0,561
EIF4EBP1	NM_004095.3	0	-0,301	-0,301	-0,443	-0,502	0,725	1,06
EIF4EBP2	NM_004096.3	0	-0,022	-0,047	-0,066	-0,17	-0,476	-0,031
EIF4ENIF1	NM_019843.2	0	-0,072	-0,165	0,099	-0,117	-0,317	-0,393
EIF4G1	NM_182917.2	0	-0,1075	-0,1865	0,0055	-0,161	-0,6135	-0,5455
EIF4G3	NM_003760.3	0	-0,001	-0,091	-0,181	-0,155	0,172	0,66
EIF5A	NM_001970.3	0	0,044	0,08	0,127	0,152	-0,123	-0,43
EIF5B	NM_015904.3	0	0,079	-0,007	0,002	-0,012	-0,225	-0,638
EIF6	NM_181466.1	0	-0,17	0,043	0,017	0,077	-0,224	-0,419
ELAC2	NM_018127.5	0	0,087	-0,008	-0,042	-0,11	-0,756	-0,774
ELAVL1	NM_001419.2	0	0,045	-0,084	0,018	-0,131	-0,403	-0,363
ELF1	NM_172373.2	0	-0,047	-0,051	0,228	0,115	0,466	0,144
ELF3	NM_004433.3	0	-0,048	0,079	0,575	0,403	0,947	1,046
ELK1	NM_005229.2	0	0,125	-0,056	0,103	-0,041	-0,254	0,34
ELK4	NM_001973.2	0	0,169	0,1025	0,3005	0,4465	0,533	0,105
ELL2	NM_012081.4	0	-0,012	0,081	0,737	0,479	1,748	1,628
ELL3	NM_025165.2	0	0,117	0,051	-0,167	0,185	0,023	-0,692
ELMO1	NM_014800.9	0	0,272	0,205	0,164	0,136	0,402	0,415
ELMO2	NM_182764.1	0	-0,008	-0,118	-0,156	0,031	-0,108	0,326
ELOF1	NM_032377.3	0	0,002	-0,06	-0,065	-0,183	-0,65	-0,474
ELOVL6	NM_024090.1	0	-0,0665	0,001499999	-0,1525	-0,0125	-0,3395	-0,392
ELOVL7	NM_024930.1	0	-0,131	-0,063	0,038	0,16	0,385	0,33
EME1	NM_152463.1	0	-0,19	-0,238	-0,296	-0,429	-0,553	-0,417
EMG1	NM_006331.5	0	0,211	0,151	0,003	0,036	-0,234	-0,36
EML3	NM_153265.2	0	0,167	-0,077	-0,076	-0,339	-0,527	-0,498
EML4	NM_019063.2	0	-0,121	-0,091	-0,098	-0,271	-0,398	-0,354
EMP1	NM_001423.1	0	-0,073	0,002	0,2	0,415	1,026	0,707
EMP3	NM_001425.1	0	0,313	0,165	0,472	0,911	1,25	1,236
ENAH	NM_018212.4	0	-0,1435	-0,0535	-0,118	-0,0375	-0,391	-0,5965
ENDOG	NM_004435.2	0	-0,025	-0,047	-0,085	-0,024	-0,27	-0,418
ENDOGL1	NM_005107.2	0	0,066	0,084	-0,068	0,047	0,427	0,887
ENO3	NM_001976.2	0	0,0175	-0,1485	-0,1505	-0,065	0,1625	0,6215
ENOSF1	NM_017512.2	0	-0,287	-0,108	-0,343	-0,326	-0,467	-0,142
ENOX2	NM_006375.2	0	-0,0385	-0,101	0,1185	-0,2	-0,173	0,009000003
ENTPD5	NM_001249.1	0	-0,042	-0,057	-0,147	0,136	-0,029	0,446
ENTPD7	NM_020354.2	0	-0,026	-0,009	0,037	0,084	-0,119	-0,423
ENTPD8	NM_198585.2	0	-0,1995	-0,318	-0,3445	-0,216	-0,07699999	-0,051
EP300	NM_001429.2	0	-0,132	-0,108	0,073	-0,046	0,452	0,667
EP400	NM_015409.3	0	-0,091	-0,139	-0,021	-0,341	-0,381	-0,258
EPAS1	NM_001430.3	0	0,03	0,026	0,099	0,054	0,596	1,395
EPB41	NM_203343.1	0	-0,4	-0,698	-0,701	-0,486	-0,527	-0,6
EPB41L1	NM_177996.1	0	0,026	0,036	0,004	-0,047	0,302	0,565
EPB41L2	NM_001431.1	0	-0,167	-0,071	-0,049	0,04	-0,125	-0,418
EPDR1	NM_017549.3	0	0,115	0,067	-0,042	-0,092	-0,179	-0,421
EPGN	NM_001013442.1	0	0,078	-0,02	-0,158	-0,092	0,436	0,677
EPHA1	NM_005232.3	0	-0,259	-0,233	-0,271	-0,336	-0,366	-1,247
EPHA2	NM_004431.2	0	-0,015	-0,014	0,713	0,395	1,206	0,761
EPHB2	NM_004442.6	0	-0,305	-0,3465	-0,1945	-0,4405	-0,5105	-0,661
EPHB4	NM_004444.4	0	-0,199	-0,187	0,098	0,205	0,094	0,36
EPHX1	NM_000120.2	0	0,072	-0,047	-0,029	-0,178	-0,396	-0,662
EPHX2	NM_001979.4	0	0,087	0,082	-0,113	-0,162	-0,457	-0,397
EPM2AIP1	NM_014805.2	0	-0,178	-0,037	-0,318	-0,055	-0,811	-0,978
EPN2	NM_014964.3	0	-0,109	-0,152	-0,059	-0,011	-0,402	-0,736
EPN3	NM_017957.1	0	0,12	-0,177	-0,291	-0,493	-0,755	-0,942
EPRS	NM_004446.2	0	-0,126	-0,22	-0,233	-0,237	0,391	0,766
EPS15L1	NM_021235.1	0	-0,051	-0,046	-0,059	-0,063	-0,24	-0,684
EPS8L3	NM_024526.2	0	-0,079	0,001	-0,0365	0,0535	0,876	0,6665
ERAL1	NM_005702.2	0	0,043	0,046	-0,056	-0,147	-0,053	-0,391
ERAP2	NM_022350.2	0	-0,248	-0,133	-0,086	-0,176	-0,446	-0,25
ERBB2IP	NM_001006600.1	0	-0,149	-0,063	0,024	0,086	0,509	0,472
ERBB3	NM_001982.2	0	-0,1045	-0,07600001	-0,105	0,0565	-0,1995	-1,002
ERCC1	NM_001983.2	0	-0,02566667	-0,018	0,04633334	0,048	0,1983333	0,5973333
ERCC2	NM_000400.2	0	0,184	-0,079	-0,071	-0,319	-0,615	-0,675
ERCC6L	NM_017669.2	0	-0,1525	-0,157	-0,2015	-0,158	-0,9835001	-1,2175
ERF	NM_006494.1	0	-0,12	-0,211	0,325	0,058	-0,119	-0,5
ERGIC1	NM_001031711.1	0	-0,079	-0,054	0,037	-0,213	-0,494	-0,733
ERH	NM_004450.1	0	0,059	0,092	0,032	0,008	-0,212	-0,722
ERICH1	NM_207332.1	0	-0,101	-0,122	-0,094	0,204	-0,26	-0,508
ERLIN2	NM_001003791.1	0	0,076	0,009	-0,017	-0,249	-0,433	-0,042
ERO1L	NM_014584.1	0	-0,133	-0,051	0,135	0,381	0,53	0,627
ERP27	NM_152321.1	0	0,061	0,026	-0,015	-0,442	-1,275	-1,985
ERP29	NM_006817.3	0	0,0155	-0,061	-0,0545	-0,0575	0,1835	0,513
ERRFI1	NM_018948.2	0	-0,041	-0,096	0,542	0,335	1,785	1,386
ERV3	NM_001007253.1	0	-0,048	0,068	0,135	0,072	0,038	0,478
ESAM	NM_138961.1	0	0,101	-0,06	0,027	-0,033	0,525	1,044
ESD	NM_001984.1	0	-0,078	0,007	-0,091	-0,1485	-0,4675	-0,6595
ESRRAP2	NR_000033.2	0	0,051	-0,216	0,032	0,047	0,162	0,359
ETFA	NM_000126.2	0	-0,036	-0,019	-0,119	-0,044	0,116	0,424
ETFB	NM_001014763.1	0	0,1935	0,08149999	0,1185	0,0455	-0,3435	-0,541
ETFDH	NM_004453.1	0	-0,241	-0,153	-0,13	-0,187	0,078	-0,406
ETNK1	NM_018638.4	0	-0,189	-0,019	0,102	0,328	0,486	0,308
ETS1	NM_005238.2	0	-0,0105	-0,012	1,253	1,2875	1,884	1,269
ETV2	NM_014209.1	0	-0,379	-0,562	-0,668	-0,335	-0,492	-0,664
ETV4	NM_001986.2	0	-0,158	-0,171	-0,177	-0,2085	0,4425	0,875
ETV5	NM_004454.1	0	-0,275	-0,292	-0,253	-0,323	1,243	1,0275
EVI5L	NM_145245.2	0	0,19	-0,026	-0,005	-0,532	0,253	0,955
EWSR1	NM_005243.2	0	-0,065	-0,026	-0,039	-0,159	-0,225	-0,552
EXOC1	NM_018261.3	0	0,013	0,036	-0,2116667	-0,03933333	0,254	0,5793334
EXOSC1	NM_016046.3	0	0,2385	0,115	0,0035	-0,001000002	0,2575	0,628
EXOSC10	NM_001001998.1	0	0,0565	-0,019	0,0515	0,0905	0,018	-0,432
EXOSC2	NM_014285.4	0	0,11	0,112	-0,144	-0,188	-1,081	-0,937
EXOSC4	NM_019037.2	0	-0,07	-0,068	-0,147	0,018	-0,942	-1,049
EXOSC6	NM_058219.2	0	0,095	0,174	0,073	0,032	-0,427	0,047
EXOSC7	NM_015004.2	0	0,004	-0,009	-0,215	-0,25	-0,355	-0,601
EXOSC8	NM_181503.1	0	-0,012	0,041	-0,135	-0,126	0,502	0,764
EXT1	NM_000127.2	0	-0,137	-0,096	0,438	0,71	0,903	0,081
EXTL2	NM_001033025.1	0	-0,26	-0,086	-0,352	-0,635	-0,82	-0,589
EXTL3	NM_001440.2	0	-0,047	-0,249	-0,07	-0,161	-0,742	-0,824
EYA3	NM_001990.2	0	0,106	0,086	0,138	0,07	-0,474	-0,975
EZH2	NM_152998.1	0	0,0045	0,088	0,0665	-0,2835	0,517	0,393
F12	NM_000505.3	0	0,232	-0,003	0,023	0,02	-0,126	-0,486
F2RL1	NM_005242.3	0	-0,1845	0,0155	0,2775	0,46	0,8825	0,4335
F3	NM_001993.2	0	-0,0725	-0,047	0,432	0,379	1,055	0,3645
F5	NM_000130.4	0	0,041	-0,137	0,041	-0,075	-0,167	-0,472
F8A1	NM_012151.3	0	0,069	-0,133	-0,449	-0,269	-0,607	-0,436
FABP5	NM_001444.1	0	-0,007500004	0,081	-0,1185	-0,1975	-1,2135	-1,402
FAH	NM_000137.1	0	-0,083	-0,115	-0,199	-0,231	-0,662	-1,293
FAIM3	NM_005449.3	0	-0,022	0,051	0,531	0,272	1,118	1,658
FAM100B	NM_182565.2	0	-0,009	-0,042	0,032	0,071	1,203	0,861
FAM102B	NM_001010883.1	0	-0,185	-0,134	-0,166	0,071	-0,854	-0,761
FAM103A1	NM_031452.2	0	0,106	0,242	0,1645	0,229	0,254	0,618
FAM104B	NM_138362.2	0	-0,192	-0,147	-0,119	-0,059	-0,367	-0,303
FAM105A	NM_019018.1	0	-0,354	-0,198	-0,295	-0,272	-0,386	-0,53
FAM105B	NM_138348.4	0	0,081	-0,073	0,166	0,152	-0,242	-0,372
FAM107B	NM_031453.2	0	-0,546	-0,632	0,038	0,003	1,268	0,281
FAM108A3	NM_001080422.1	0	0,029	0,059	0,039	-0,13	-0,399	-0,506
FAM108B1	NM_016014.2	0	-0,184	-0,305	-0,037	-0,203	-0,371	-0,488
FAM108C1	NM_021214.1	0	-0,054	-0,122	-0,136	-0,096	-0,553	-0,068
FAM109A	NM_144671.3	0	-0,127	-0,194	-0,138	-0,377	-0,654	-0,901
FAM109B	NM_001002034.2	0	-0,28	-0,176	-0,343	-0,107	-0,671	-0,43
FAM10A4	NR_002183.1	0	-0,088	0,074	0,059	0,014	-0,27	-0,388
FAM10A7	NR_002198.2	0	-0,107	0,182	0,07	0,087	-0,467	-0,736
FAM111B	NM_198947.1	0	-0,138	0,054	0,259	0,142	-0,443	-0,687
FAM113A	NM_022760.3	0	0,137	-0,063	-0,035	-0,084	0,002	0,597
FAM113B	NM_138371.1	0	0,161	0,01	-0,761	-0,948	0,453	0,705
FAM116B	NM_001001794.2	0	-0,135	-0,275	-0,167	-0,352	0,031	0,387
FAM119B	NM_015433.2	0	-0,047	-0,0865	-0,1645	-0,1215	-0,317	0,021
FAM120B	NM_032448.1	0	0,037	-0,182	-0,177	-0,485	-0,435	-0,166
FAM122B	NM_145284.3	0	0,127	0,209	-0,127	-0,141	-0,365	-0,905
FAM125A	NM_138401.2	0	0,103	0,13	-0,022	-0,135	-0,026	0,668
FAM125B	NM_001011703.1	0	0,068	0,019	-0,021	-0,448	-1,12	-0,347
FAM126B	NM_173822.1	0	-0,072	0,079	0,446	0,317	0,558	0,36
FAM128B	NM_025029.2	0	-0,427	-0,503	-0,552	-0,467	-0,605	-0,311
FAM129B	NM_001035534.1	0	-0,142	-0,175	-0,114	-0,108	-0,328	-0,388
FAM130A1	NM_030809.1	0	0,126	-0,101	0,507	0,282	0,671	0,52
FAM131A	NM_144635.3	0	0,208	-0,188	0,222	0,311	0,612	-0,101
FAM133B	NM_001040057.1	0	-0,083	0,111	0,009	0,023	0,457	-0,032
FAM135A	NM_020819.2	0	-0,2285	-0,1265	0,001	0,194	0,3865	0,808
FAM136A	NM_032822.1	0	0,029	0,008	-0,061	-0,143	-0,44	-0,507
FAM13A1	NM_014883.2	0	-0,091	-0,0645	-0,01	0,084	-0,1805	-0,531
FAM151A	NM_176782.1	0	-0,181	-0,135	-0,071	-0,167	-0,5285	-0,849
FAM152A	NM_016076.3	0	-0,207	-0,127	-0,161	-0,034	0,526	0,258
FAM152B	NM_015704.1	0	0,35	0,191	0,127	0,265	0,599	0,792
FAM156A	NM_014138.3	0	0,151	0,188	-0,122	-0,152	-0,668	-0,879
FAM18B	NM_016078.4	0	-0,135	0,0405	0,2685	0,3205	0,2075	0,5275
FAM18B2	NM_145301.1	0	-0,019	0,133	0,205	0,304	0,275	0,645
FAM19A3	NM_001004440.1	0	-0,275	-0,298	-0,256	-0,391	-0,508	-1,122
FAM24B	NM_152644.2	0	0,0925	0,0475	-0,013	0,1055	1,594	2,202
FAM33A	NM_182620.3	0	0,114	0,159	0,012	-0,11	-0,488	-0,273
FAM36A	NM_198076.4	0	-0,068	0,174	0,099	-0,096	-0,247	-0,425
FAM39DP	NR_003659.1	0	0,163	0,02375	-0,07175	-0,002500001	0,326	0,40275
FAM39E	NM_182905.2	0	0,276	0,085	0,013	0,012	0,568	0,817
FAM3B	NM_206964.1	0	-0,104	-0,03	-0,111	-0,146	-0,317	-0,422
FAM44B	NM_138369.1	0	-0,034	-0,006	-0,001	0,028	0,58	0,858
FAM45A	NM_207009.2	0	-0,044	-0,024	0,106	0,284	0,237	0,387
FAM46A	NM_017633.2	0	-0,073	-0,044	-0,226	0,147	0,043	-0,434
FAM46C	NM_017709.3	0	-0,07	0,004	0,239	-0,189	-0,477	-0,287
FAM48A	NM_001014286.1	0	0,058	-0,226	-0,437	-0,527	-0,078	0,415
FAM50A	NM_004699.1	0	0,044	-0,039	-0,023	0,114	0,408	0,75
FAM53A	NM_001013622.2	0	-0,114	0,047	-0,08	0,035	0,247	0,705
FAM53B	NM_014661.3	0	-0,119	-0,134	-0,43	-0,264	-0,628	-0,643
FAM53C	NM_016605.1	0	0,063	-0,073	0,574	0,187	0,7	0,386
FAM57A	NM_024792.1	0	0,078	-0,052	0,136	0,136	-1,236	-0,887
FAM62B	NM_020728.1	0	-0,192	-0,157	-0,118	-0,176	-0,555	-0,777
FAM63A	NM_018379.3	0	-0,035	-0,159	-0,221	-0,314	-0,607	-1,047
FAM63B	NM_001040450.1	0	-0,274	-0,016	0,073	-0,105	0,847	0,911
FAM64A	NM_019013.1	0	0,024	0,046	-0,172	-0,094	-0,67	-0,389
FAM65A	NM_024519.2	0	0,135	-0,04	0,355	0,604	0,689	0,755
FAM80B	NM_020734.1	0	-0,057	-0,064	0,082	-0,031	0,541	0,516
FAM83D	NM_030919.2	0	0,136	0,048	-0,105	-0,088	-1,065	-0,918
FAM83E	NM_017708.3	0	-0,031	0,021	0,337	0,051	0,59	0,759
FAM83F	NM_138435.1	0	-0,207	-0,086	-0,076	0,065	0,095	0,465
FAM84B	NM_174911.3	0	-0,388	-0,271	0,262	0,226	1,401	1,138
FAM86A	NM_201598.1	0	0,07	0,207	-0,179	-0,255	-0,506	-0,612
FAM86B1	NM_001083537.1	0	-0,042	0,16	-0,507	-0,452	-0,417	0,031
FAM86C	NM_152563.2	0	-0,086	-0,097	-0,372	-0,591	-0,518	-0,067
FAM91A1	NM_144963.2	0	0,092	0,122	0,333	0,373	0,617	1,022
FAM96B	NM_016062.1	0	0,141	-0,036	-0,098	0,007	0,23	0,641
FAM98A	NM_015475.3	0	-0,038	0,189	0,091	0,03	-0,784	-0,825
FAM98C	NM_174905.2	0	0,477	0,367	0,056	0,029	0,056	0,337
FANCB	NM_001018113.1	0	-0,001500003	0,09749999	0,022	0,121	-0,24	-0,5295
FANCC	NM_000136.2	0	-0,005	-0,017	0,157	0	-0,23	-0,377
FANCD2	NM_001018115.1	0	0,123	0,0465	0,025	-0,1525	-0,2475	-0,644
FANCG	NM_004629.1	0	0,141	0,036	-0,106	-0,382	-0,296	-0,504
FANCL	NM_018062.2	0	0,108	-0,025	-0,307	-0,142	-0,483	-0,958
FARS2	NM_006567.3	0	-0,044	0,064	-0,101	-0,328	-0,283	-0,836
FARSA	NM_004461.2	0	0,169	0,01	-0,113	-0,089	-0,618	-0,887
FASN	NM_004104.4	0	-0,122	-0,102	0,133	0,249	-0,108	-1,176
FASTK	NM_033015.2	0	0,232	0,1105	0,0525	-0,0605	0,2585	0,6555
FASTKD1	NM_024622.2	0	-0,052	0,054	0,041	0,055	-0,585	-0,656
FASTKD2	NM_014929.2	0	-0,092	-0,076	-0,21	-0,196	-0,718	-0,532
FASTKD3	NM_024091.2	0	0,068	0,1975	-0,108	0,0685	-0,31	-0,4895
FAT	NM_005245.3	0	-0,43	-0,014	-0,055	0,034	0,338	0,611
FBL	NM_001436.2	0	0,006	-0,034	-0,076	-0,016	-0,222	-0,702
FBLIM1	NM_017556.2	0	-0,105	0,005	0,047	0,178	0,8045	0,5075
FBXL10	NM_001005366.1	0	-0,009	-0,059	-0,057	0,002	-0,528	-0,303
FBXL12	NM_017703.1	0	0,131	0,067	0,045	0,184	0,52	0,339
FBXL16	NM_153350.2	0	0,008	0,071	-0,122	-0,011	0,189	0,423
FBXL2	NM_012157.2	0	-0,294	-0,127	-0,009	0,23	0,485	-0,23
FBXL20	NM_032875.1	0	0,243	0,045	0,013	-0,216	1,22	1,36
FBXL3	NM_012158.1	0	-0,338	-0,029	0,192	0,325	1,015	0,765
FBXL6	NM_012162.1	0	0,021	-0,118	-0,115	-0,186	-0,292	-0,557
FBXO11	NM_018693.2	0	-0,1135	-0,114	0,119	0,034	0,8335	0,6145
FBXO22	NM_147188.1	0	0,051	0,092	-0,157	-0,028	0,08	0,534
FBXO28	NM_015176.1	0	-0,0465	-0,069	0,094	0,018	0,0995	0,4605
FBXO30	NM_032145.4	0	-0,325	-0,233	-0,4545	-0,588	-0,917	-1,219
FBXO32	NM_148177.1	0	-0,1715	0,0085	-0,014	0,0065	0,715	1,1565
FBXO38	NM_205836.1	0	-0,116	0,009	0,098	0,107	0,694	0,301
FBXO4	NM_033484.1	0	-0,207	-0,138	-0,209	-0,359	-0,566	-0,159
FBXO8	NM_012180.2	0	-0,2	-0,175	-0,156	-0,017	0,962	1,409
FBXW11	NM_033645.2	0	-0,089	-0,0815	0,1695	0,1145	0,4635	0,572
FBXW4	NM_022039.3	0	0,14	0,018	0,012	-0,352	0,271	1,049
FBXW8	NM_012174.1	0	-0,364	-0,357	-0,282	-0,233	-0,431	-0,162
FBXW9	NM_032301.2	0	0,223	0,107	0,043	-0,177	-0,031	-0,808
FCGRT	NM_004107.3	0	-0,014	-0,022	-0,042	-0,109	-0,061	0,372
FCHO1	NM_015122.1	0	-0,12	-0,1	-0,202	-0,139	-0,76	-0,84
FDFT1	NM_004462.3	0	-0,3695	-0,2525	0,054	0,654	-0,0435	-1,619
FDPS	NM_002004.2	0	-0,055	-0,176	0,078	0,247	0,522	-0,083
FDX1	NM_004109.3	0	-0,206	-0,026	0,014	-0,158	-0,072	-0,445
FEN1	NM_004111.4	0	0,1625	0,1485	0,138	-0,041	-0,63	-0,5415
FER	NM_005246.2	0	-0,015	0,057	-0,105	0,092	0,682	0,318
FER1L3	NM_133337.1	0	0,051	0,0405	0,173	0,137	0,427	0,662
FERMT1	NM_017671.4	0	0,018	0,152	-0,179	-0,245	-0,571	-0,271
FEZ2	NM_005102.2	0	-0,061	0,1325	-0,111	-0,0245	0,367	0,47
FGD3	NM_033086.2	0	0,213	0,232	-0,401	-0,804	0,333	0,201
FGD4	NM_139241.1	0	0,128	0,146	0,173	0,226	0,87	0,676
FGD6	NM_018351.2	0	-0,232	-0,036	0,102	0,425	0,825	0,144
FGF18	NM_003862.1	0	0,228	0,249	-0,058	-0,355	-0,267	0,471
FGF19	NM_005117.2	0	-0,1	-0,131	-0,175	0,038	0,951	0,851
FGF21	NM_019113.2	0	-0,0985	-0,1965	-0,1675	-0,1425	0,619	0,532
FGFBP1	NM_005130.3	0	-0,148	0,105	0,628	0,673	-0,617	-2,592
FGFR1OP	NM_007045.2	0	0,175	0,164	0,047	0,019	-0,107	-0,32
FGFR3	NM_022965.1	0	-0,181	-0,335	-0,136	-0,326	-0,928	-1,741
FGFR4	NM_022963.2	0	-0,237	-0,1115	0,002999999	0,0155	-0,4055	-1,205
FHIT	NM_002012.1	0	0,03	-0,076	0,078	-0,064	-0,099	0,497
FHL2	NM_201557.2	0	-0,0585	-0,133	0,0335	0,021	0,8455	0,3425
FHL3	NM_004468.3	0	0,095	0,051	0,438	0,2	0,78	0,333
FHOD1	NM_013241.2	0	0,091	0,037	-0,165	-0,284	-1,163	-1,198
FICD	NM_007076.2	0	-0,059	-0,166	-0,292	-0,07	-0,225	0,712
FIG4	NM_014845.4	0	0,241	0,191	0,036	-0,062	-0,342	-0,627
FILIP1L	NM_014890.2	0	-0,2016667	-0,375	-0,498	0,1126667	0,594	-0,438
FIP1L1	NM_030917.2	0	0,03	0,021	-0,022	0,036	0,682	0,854
FKBP14	NM_017946.2	0	0,039	-0,034	0,155	0,476	0,161	0,131
FKBP1A	NM_000801.2	0	-0,005	0,0045	-0,0395	0,052	-0,226	-0,8
FKBP4	NM_002014.2	0	0,124	-0,104	0,082	0,028	-1,126	-1,998
FKBP5	NM_004117.2	0	0,202	0,042	0,014	0,032	-0,483	-0,389
FKBPL	NM_022110.3	0	-0,067	-0,23	-0,353	-0,299	-0,345	-0,452
FKSG24	NM_032683.2	0	-0,082	-0,001	-0,13	0,006	-0,615	-0,294
FKSG30	NM_001017421.1	0	-0,228	-0,2	-0,045	-0,04	0,1	-0,419
FLAD1	NM_025207.3	0	0,324	0,04	-0,074	-0,291	-0,066	0,729
FLCN	NM_144997.4	0	0,08525001	0,1005	0,264	0,3105	0,56025	0,52825
FLJ10081	NM_017991.3	0	0,002	0,066	0,223	0,188	0,498	0,351
FLJ10490	NM_018111.2	0	-0,205	-0,182	-0,274	-0,08	0,198	0,496
FLJ10996	NM_019044.2	0	0,245	0,16	0,336	0,498	0,944	0,879
FLJ12355	XR_000645.1	0	-0,019	-0,058	-0,496	-0,211	0,251	0,642
FLJ12949	NM_023008.2	0	-0,134	-0,027	-0,185	0,08	-0,727	-0,616
FLJ13611	NM_024941.1	0	-0,173	-0,161	-0,23	-0,207	-0,469	-0,307
FLJ20021	XM_028217.4	0	0,159	0,164	-0,095	-0,127	1,36	1,945
FLJ20160	NM_017694.3	0	-0,231	-0,253	-0,167	-0,044	0,49	0,657
FLJ20254	NM_017727.3	0	0,055	-0,001	-0,076	-0,36	-0,8	-0,861
FLJ20323	NM_019005.3	0	-0,211	-0,157	-0,406	-0,253	-0,563	-0,56
FLJ20489	NM_017842.1	0	-0,158	-0,202	-0,433	-0,855	0,308	0,95
FLJ20628	NM_017910.2	0	-0,124	-0,027	-0,174	-0,284	-0,269	-0,399
FLJ20674	NM_019086.3	0	0,006	-0,074	-0,076	-0,229	0,349	0,743
FLJ20699	NM_017931.1	0	-0,063	-0,0605	-0,142	-0,1545	-0,5935	-1,002
FLJ20718	NM_017939.1	0	-0,085	0,03	-0,129	-0,255	-0,522	-0,888
FLJ22222	NM_024648.1	0	0,091	-0,0175	-0,01775	-0,16175	-0,36775	-0,6895
FLJ22662	NM_024829.4	0	0,123	0,04	-0,028	-0,078	-0,501	-1,242
FLJ22795	NM_025084.1	0	0,306	0,059	0,056	0,175	0,497	0,756
FLJ23584	NM_024588.3	0	0,034	0,06	-0,067	-0,337	0,23	0,599
FLJ32810	XM_001127597.1	0	-0,079	-0,006	0,162	0,249	0,757	0,343
FLJ35767	NM_207459.1	0	0,018	-0,038	-0,492	-0,727	-1,421	-1,672
FLJ35801	NM_153044.1	0	0,057	-0,008	0,053	0,006	-0,679	-0,429
FLJ37453	XM_001134344.1	0	0,307	0,269	0,203	0,151	0,375	0,474
FLJ38482	NM_152681.1	0	-0,019	-0,074	-0,049	-0,116	-0,161	0,591
FLJ38969	XM_928774.1	0	0,083	0,05	0,057	0,022	0,02	0,509
FLJ39827	NM_152424.1	0	0,06	-0,029	-0,154	-0,282	-1,656	-0,886
FLJ40113	NM_198079.1	0	0,09	0,159	0,186	0,016	0,141	0,389
FLJ40142	NM_207435.1	0	-0,049	-0,173	-0,416	0,017	0,794	1,2425
FLJ40504	NM_173624.1	0	-0,113	-0,057	0,018	-0,1	0,104	0,348
FLJ45032	NM_001039770.1	0	-0,122	-0,114	-0,186	-0,266	-0,61	-0,8465
FLJ45244	NM_207443.1	0	0,212	0,243	0,058	-0,051	0,084	0,738
FLJ45248	NM_207505.1	0	-0,234	-0,212	-0,037	0,064	0,466	0,589
FLJ45831	NM_001001684.1	0	-0,158	0,029	0,18	-0,021	-0,103	-0,515
FLJ46020	NM_207472.1	0	-0,161	-0,113	0	-0,129	0,349	0,59
FLJ46109	XR_015677.1	0	-0,089	-0,183	-0,11	-0,122	-0,156	-0,334
FLJ46906	XM_928441.1	0	-0,091	-0,313	-0,293	-0,431	2,596	2,579
FLNB	NM_001457.1	0	-0,217	-0,19	0,256	0,306	0,804	0,859
FLNC	NM_001458.3	0	-0,102	-0,059	0,298	0,275	0,809	2,37
FLOT1	NM_005803.2	0	0,042	-0,072	-0,13	-0,158	0,362	0,721
FLOT2	NM_004475.2	0	0,001	-0,199	-0,145	-0,242	-0,412	-0,213
FLRT3	NM_198391.1	0	-0,685	-0,578	-0,475	-0,162	0,226	-0,903
FLVCR1	NM_014053.1	0	-0,163	-0,105	-0,1	0,105	-0,115	-0,755
FLVCR2	NM_017791.1	0	0,052	0,087	-0,313	-0,33	-0,261	-0,632
FLYWCH2	NM_138439.1	0	0,28	0,11	-0,167	-0,196	-0,155	0,477
FN3KRP	NM_024619.2	0	0,173	-0,042	-0,099	-0,161	-1,036	-0,987
FNBP1	NM_015033.2	0	0,068	-0,146	0,088	0,111	0,068	0,384
FNBP1L	NM_001024948.1	0	-0,135	-0,181	-0,134	-0,1	0,457	0,532
FNDC3A	NM_001079673.1	0	-0,1245	-0,0315	0,0075	0,055	0,5235	1,1415
FNIP1	NM_001008738.2	0	0,051	0,063	0,321	0,248	0,736	0,997
FNTA	NM_001018677.1	0	0,043	0,077	0,0765	0,2375	0,5765	0,759
FNTB	NM_002028.3	0	0,134	0,014	0,008	0,081	-0,681	-0,68
FOLR2	NM_000803.3	0	-0,29	-0,332	-0,511	-0,325	-0,319	-0,43
FOSB	NM_006732.1	0	0,456	1,053	1,339	0,362	1,514	1,389
FOSL1	NM_005438.2	0	0,079	0,153	1,101	0,299	0,717	0,948
FOXA1	NM_004496.2	0	0,007	-0,036	-0,002	0,084	-0,154	-0,541
FOXA2	NM_021784.3	0	-0,234	-0,428	0,084	0,509	0,583	0,641
FOXA3	NM_004497.2	0	0,124	-0,192	0,377	0,092	0,904	0,905
FOXD2	NM_004474.3	0	-0,06	-0,215	-0,366	-0,248	-1,113	-1,132
FOXM1	NM_202003.1	0	0,0075	-0,03	-0,0725	-0,221	-0,4025	-0,5965
FOXN2	NM_002158.3	0	-0,209	-0,207	0,18	0,177	0,478	0,336
FOXO1	NM_002015.3	0	0,075	-0,162	0,129	-0,017	0,654	0,832
FOXO3	NM_001455.3	0	-0,026	-0,134	0,4255	0,3165	1,144	1,255
FOXP1	NM_032682.4	0	-0,296	-0,511	-0,521	-0,594	-0,445	-0,701
FOXQ1	NM_033260.3	0	-0,05	-0,123	-0,006	0,013	0,767	0,716
FOXRED2	NM_024955.4	0	0,0995	0,022	-0,0715	-0,337	-0,8305	-0,837
FRAG1	NM_014489.1	0	0,152	0,049	-0,06	-0,378	-0,507	-0,711
FRAT2	NM_012083.2	0	-0,074	-0,115	-0,405	-0,019	-0,402	0,191
FREQ	NM_014286.2	0	-0,005	-0,342	0,09	-0,024	-0,669	-0,936
FRG1	NM_004477.2	0	-0,118	0,063	-0,081	0,036	0,256	0,697
FRK	NM_002031.2	0	0,009	0,036	0,088	0,209	1,047	0,581
FRMD5	NM_032892.2	0	0,14	0,0345	0,1615	0,384	1,267	1,2545
FRYL	NM_015030.1	0	-0,109	-0,041	-0,13	0,158	0,559	0,316
FSCN1	NM_003088.2	0	-0,007	-0,089	-0,003	-0,377	-0,793	0,062
FTH1	NM_002032.2	0	0,048	0,053	0,136	0,174	0,068	1,186
FTHL11	NR_002204.1	0	0,0495	0,075	0,0695	0,0895	0,434	1,4415
FTHL12	NR_002205.1	0	-0,13	0,002	0,1035	0,1885	0,454	1,3385
FTHL2	NR_002200.1	0	0,1055	0,222	0,199	0,1705	0,3915	1,302
FTHL7	NR_002202.2	0	-0,03	-0,023	0,03	-0,097	0,104	0,316
FTHL8	NR_002203.1	0	-0,223	-0,211	-0,035	0	0,325	1,313
FTO	NM_001080432.1	0	-0,101	-0,002	-0,084	-0,247	-0,376	-0,442
FTSJ1	NM_012280.2	0	0,171	0,184	0,188	0,146	0,177	0,415
FTSJ3	NM_017647.2	0	0,145	0,038	0,114	0,091	-0,277	-0,585
FUBP1	NM_003902.3	0	-0,162	-0,069	-0,126	-0,219	-0,884	-1,423
FUBP3	NM_003934.1	0	-0,074	-0,021	0,022	-0,019	-0,346	-0,365
FUCA1	NM_000147.3	0	-0,063	0,001	-0,099	-0,059	-0,328	-0,156
FUCA2	NM_032020.3	0	-0,339	-0,068	-0,134	-0,012	-0,419	-0,735
FUS	NM_004960.2	0	0,081	0,06	0,025	0,012	-0,241	-0,513
FUSIP1	NM_054016.1	0	-0,126	0,118	0,091	0,162	0,575	0,264
FUT1	NM_000148.2	0	-0,384	-0,362	-0,124	-0,014	1,321	1,209
FUT10	NM_032664.3	0	-0,084	-0,204	-0,36	-0,167	-0,401	-0,397
FUT2	NM_001097638.1	0	0,075	0,039	-0,091	0,071	-0,364	-0,538
FUT3	NM_001097641.1	0	-0,062	0,003	0,058	0,095	0,346	0,831
FUT4	NM_002033.2	0	-0,309	-0,303	0,1	0,325	0,726	-0,145
FVT1	NM_002035.1	0	0,033	0,015	0,116	0,203	0,477	0,46
FXN	NM_000144.3	0	-0,096	-0,114	0,05	0,028	-0,48	-0,403
FXYD3	NM_005971.2	0	0,092	-0,027	0,117	-0,016	0,395	0,31
FXYD4	NM_173160.2	0	-0,202	-0,177	-0,183	-0,165	0,18	1,089
FXYD5	NM_014164.4	0	0,175	0,054	0,139	0,056	0,134	0,648
FYCO1	NM_024513.1	0	-0,121	0,002	-0,283	-0,185	0,037	0,346
FZD3	NM_017412.2	0	-0,127	-0,221	-0,24	-0,452	-0,55	-0,022
FZD4	NM_012193.2	0	-0,276	-0,312	-0,34	-0,348	-0,493	0,015
FZD6	NM_003506.2	0	-0,208	-0,1	-0,087	-0,181	0,375	0,69
FZD7	NM_003507.1	0	-0,313	-0,103	-0,306	-0,357	-0,457	-0,165
G3BP1	NM_198395.1	0	-0,0375	0,001499999	-0,0215	0,087	-0,6199999	-0,75
G3BP2	NM_012297.3	0	-0,137	-0,078	0,0485	0,0605	-0,4285	-0,099
G6PC3	NM_138387.2	0	0,126	0,172	0,139	-0,087	-0,336	-0,502
G6PD	NM_000402.3	0	-0,1375	-0,1795	-0,085	-0,0465	-0,4185	-1,0285
GAB1	NM_207123.1	0	-0,128	0	-0,146	0,022	0,494	0,119
GAB2	NM_080491.1	0	-0,053	-0,121	-0,325	-0,077	0,441	1,224
GABARAPL1	NM_031412.2	0	-0,223	-0,145	0,622	0,845	1,909	2,017
GABARAPL2	NM_007285.6	0	0,108	0,04	0,07	0,07	0,418	0,565
GABRB3	NM_021912.2	0	-0,1	-0,105	-0,197	-0,214	0,095	0,508
GAD1	NM_013445.3	0	0,1313333	0,09466667	-0,07333334	-0,165	-0,4503333	-0,832
GAD2	NM_000818.1	0	0,212	0,203	0,168	0,22	0,102	0,404
GADD45A	NM_001924.2	0	0,042	0,179	0,3595	0,3345	2,0095	1,8905
GADD45B	NM_015675.2	0	0,143	0,258	-0,068	-0,16	0,992	1,131
GAGE4	NM_001474.1	0	-0,234	-0,175	-0,301	-0,07	-0,179	-0,439
GALC	NM_000153.2	0	-0,214	-0,1825	-0,1525	-0,262	-0,37	-0,591
GALE	NM_001008216.1	0	0,219	0,024	0,055	-0,224	0,238	0,841
GALIG	NM_194327.1	0	0,066	0,086	0,228	0,149	0,445	0,56
GALK1	NM_000154.1	0	0,121	0,044	-0,088	-0,172	-0,366	-0,597
GALM	NM_138801.1	0	-0,017	-0,054	-0,032	-0,156	-0,698	-0,451
GALNT1	NM_020474.2	0	-0,171	-0,047	0,086	0,023	-0,326	-0,725
GALNT10	NM_017540.3	0	0,266	-0,077	0,105	-0,111	-0,589	-0,609
GALNT12	NM_024642.3	0	0,021	0,019	0,056	-0,182	-0,762	-0,832
GALNT2	NM_004481.2	0	0,156	-0,1	0,011	-0,117	-0,241	-0,567
GALNT5	NM_014568.1	0	0,066	-0,058	0,282	0,207	-0,207	-0,396
GALNT6	NM_007210.3	0	-0,038	0,008	0,039	-0,032	-0,495	-0,721
GALNTL4	NM_198516.1	0	-0,055	-0,282	-0,094	-0,14	-0,096	-0,994
GAMT	NM_138924.1	0	0,051	0,0325	-0,1575	-0,1945	-0,7605	-1,687
GAPDH	NM_002046.3	0	-0,035	-0,014	-0,086	-0,012	-0,097	-0,293
GARS	NM_002047.2	0	-0,433	-0,359	-0,262	-0,307	0,899	0,833
GATA4	NM_002052.2	0	0,356	0,124	-0,088	-0,078	-0,821	-0,702
GATAD1	NM_021167.3	0	-0,105	-0,2	-0,125	-0,029	0,542	0,757
GATM	NM_001482.2	0	-0,095	-0,081	-0,254	-0,272	-0,616	-1,648
GBE1	NM_000158.2	0	-0,127	-0,027	-0,047	0,039	0,208	-0,395
GCA	NM_012198.2	0	-0,207	-0,179	-0,294	-0,35	-0,457	-0,488
GCAT	NM_014291.2	0	-0,149	-0,073	-0,107	-0,224	-0,244	-0,827
GCC1	NM_024523.5	0	-0,128	-0,168	0,056	-0,043	0,455	0,657
GCC2	NM_014635.3	0	-0,096	0,031	0,035	0,016	0,228	0,394
GCDH	NM_013976.2	0	-0,0265	-0,045	-0,066	-0,198	-0,2245	-0,5425
GCH1	NM_000161.2	0	0,099	0,063	0,489	0,78	0,669	0,273
GCHFR	NM_005258.2	0	0,218	0,083	-0,027	-0,072	-0,294	0,538
GCLC	NM_001498.2	0	-0,154	0,007	-0,056	-0,184	0,074	0,53
GCLM	NM_002061.2	0	-0,086	-0,047	0,226	0,481	-0,042	0,165
GCN1L1	NM_006836.1	0	-0,012	-0,108	-0,013	-0,23	-0,267	-0,575
GCNT3	NM_004751.1	0	-0,374	-0,395	-0,064	0,212	1,794	2,255
GCS1	NM_006302.2	0	-0,136	-0,03	-0,158	0,073	-0,373	-0,55
GCSH	NM_004483.3	0	0,142	0,055	-0,032	-0,011	-0,847	-1,038
GDA	NM_004293.3	0	-0,331	-0,306	-0,206	-0,138	0,498	-0,133
GDAP1	NM_018972.2	0	0,076	0,062	0,134	0,04	0,482	0,267
GDF15	NM_004864.1	0	-0,227	0,347	1,453	1,086	2,4	2,548
GDI1	NM_001493.1	0	-0,11	-0,006	0,16	0,528	0,462	0,634
GDPD3	NM_024307.1	0	-0,092	-0,157	-0,075	-0,237	-0,466	-0,562
GDPD5	NM_030792.5	0	0,026	-0,116	-0,15	-0,26	-0,454	-0,271
GEMIN4	NM_015721.2	0	0,135	-0,03	-0,166	-0,128	-1,426	-1,568
GEMIN5	NM_015465.1	0	-0,082	-0,143	-0,169	-0,178	-1,175	-1,266
GEMIN6	NM_024775.9	0	0,101	0,122	-0,261	-0,112	-1,073	-1,069
GEMIN7	NM_024707.2	0	-0,285	-0,447	-0,287	-0,435	-0,267	-0,548
GFER	NM_005262.2	0	-0,35	-0,507	-0,648	-0,53	-0,466	-0,795
GFOD2	NM_030819.2	0	0,219	-0,009	0,329	0,05	-0,349	-0,469
GFPT1	NM_002056.1	0	-0,239	-0,113	-0,0935	0,0225	1,16	1,77
[truncated: 4,238 more rows]
