# Supplementary material for: Interleukin-8 is the single most up-regulated gene in whole genome profiling of H. pylori exposed gastric epithelial cells
Source: BMC Microbiol. 2012 Jan 17;12:9. doi: 10.1186/1471-2180-12-9 (PMC3292955; doi:10.1186/1471-2180-12-9)
Supplement: Additional file 2 — Table S2. The list of genes that showed significant log2 fold change > 1.5 in H. pylori exposed AGS cells at no less than 1 time point (p < 0.05). [file 1471-2180-12-9-S2.TXT]

Gene_Symbol	RefSeq_ID	Unigene_ID	logFC05h	logFC1h	logFC3h	logFC6h	logFC12h	logFC24h
ADM2	NM_024866.4	0	-0,049	-0,311	-0,301	-0,15	1,693	1,671
AGPAT9	NM_032717.3	0	0,055	0,084	0,341	0,596	1,094	1,507
AKNA	NM_030767.3	0	-0,104	-0,184	-0,114	-0,084	0,741	2,387
ANGPT2	NM_001147.1	0	-0,03	0,01	0,161	0,308	1,664	2,535
ANKRD37	NM_181726.2	0	0,176	0,303	1,293	1,547	1,035	0,263
ARHGDIB	NM_001175.4	0	0,03	-0,021	-0,109	-0,347	-1,016	-1,574
ARHGEF2	NM_004723.2	0	-0,118	-0,413	0,127	0,078	1,625	2,277
ARS2	NM_182800.2	0	0,045	-0,106	0,024	-0,088	-0,673	-1,544
ASNS	NM_133436.1	0	-0,982	-1,0295	-1,0055	-0,7535	2,0765	2,237
ATF3	NM_001030287.2	0	-0,063	0,736	1,361	1,018	2,777	2,437
ATF5	NM_012068.3	0	0,37	0,201	0,515	0,32	0,206	1,816
AXUD1	NM_033027.2	0	0,378	0,514	1,114	0,556	1,643	1,068
BHLHB2	NM_003670.1	0	0,169	0,165	1,507	1,411	1,764	1,866
BIK	NM_001197.3	0	0,102	0,133	1,184	0,308	1,523	1,621
BIRC3	NM_182962.1	0	-0,06766666	0,209	1,733667	1,32	1,814667	1,012333
BRSK1	NM_032430.1	0	-0,084	-0,074	0,071	0,121	1,186	1,527
BTG1	NM_001731.1	0	-0,03	0,231	0,816	0,759	2,295	2,691
C16ORF33	NM_024571.2	0	0,132	0,007	-0,059	-0,08	-0,83	-1,76
C5ORF41	NM_153607.1	0	-0,204	-0,094	-0,023	0,085	1,4895	2,14
CARS	NM_001014438.1	0	-0,3765	-0,258	-0,3515	-0,288	1,496	1,5155
CCRN4L	NM_012118.2	0	0,066	0,116	0,738	0,48	1,786	1,59
CDC42EP2	NM_006779.2	0	0,108	-0,123	1,443	1,096	1,518	0,734
CDKN2B	NM_078487.2	0	-0,072	0,073	0,58	0,616	1,5625	1,1935
CEBPB	NM_005194.2	0	-0,415	-0,782	-0,578	-0,251	2,094	2,111
CHIC2	NM_012110.2	0	-0,183	-0,112	-0,086	0,048	1,763	1,549
CNTNAP2	NM_014141.4	0	-0,071	-0,075	-0,239	-0,496	-0,899	-1,57
COL16A1	NM_001856.3	0	0,156	-0,089	0,361	0,447	1,24	1,546
COPS7B	NM_022730.1	0	0,187	-0,04	-0,107	-0,223	-0,632	-1,598
CRELD2	NM_024324.2	0	0,193	0,014	0,028	-0,015	-0,519	-1,721
CSF2RA	NM_172249.1	0	-0,2595	-0,234	-0,168	-0,1925	1,0285	1,9305
CTH	NM_153742.3	0	-0,6783333	-0,616	-0,6466667	-0,5006667	2,444667	2,460333
CTTN	NM_138565.1	0	-0,1555	-0,0815	-0,085	-0,169	-0,589	-1,6705
CXCL2	NM_002089.3	0	-0,101	1,094	1,733	1,054	0,462	0,268
CYP1A1	NM_000499.2	0	-0,194	0,726	2,724	0,398	-0,359	-0,006
DBP	NM_001352.2	0	0,015	0,115	-0,3	-0,052	-0,289	1,897
DDIT3	NM_004083.4	0	-0,166	-0,509	-0,106	0,156	2,935	3,341
DDIT4	NM_019058.2	0	-1,607	-1,571	-0,316	0,641	3,476	3,781
DHCR24	NM_014762.3	0	-0,067	-0,148	0,025	0,159	-0,349	-2,053
DHCR7	NM_001360.1	0	-0,346	-0,307	0,2155	0,6275	0,265	-1,8775
DNAJB9	NM_012328.1	0	-0,462	-0,272	0,493	0,335	0,538	1,63
DPYSL3	NM_001387.2	0	0,135	0,016	0,039	-0,219	-0,964	-2,775
DUSP1	NM_004417.2	0	0,426	0,738	1,779	1,328	2,71	2,177
DUSP4	NM_057158.2	0	0,331	0,18	1,689	1,446	1,73	1,37
DUT	NM_001025248.1	0	0,1575	0,1685	0,086	-0,137	-0,8325	-1,814
EARS2	NR_003501.1	0	-0,121	-0,137	-0,208	-0,313	-1,111	-1,522
EBPL	NM_032565.2	0	0,01	-0,025	-0,08	-0,141	-0,687	-1,58
ECGF1	NM_001953.2	0	0,029	-0,022	0,0525	0,299	0,7875	1,682
ECM2	NM_001393.2	0	-0,3235	-0,244	-0,293	-0,3425	0,863	1,611
EDN1	NM_001955.2	0	0,2	-0,023	-0,19	-0,073	1,662	0,017
EGR1	NM_001964.2	0	1,063	1,295	1,058	0,239	2,599	2,429
ELL2	NM_012081.4	0	-0,012	0,081	0,737	0,479	1,748	1,628
ERP27	NM_152321.1	0	0,061	0,026	-0,015	-0,442	-1,275	-1,985
ERRFI1	NM_018948.2	0	-0,041	-0,096	0,542	0,335	1,785	1,386
ETS1	NM_005238.2	0	-0,0105	-0,012	1,253	1,2875	1,884	1,269
FAIM3	NM_005449.3	0	-0,022	0,051	0,531	0,272	1,118	1,658
FAM24B	NM_152644.2	0	0,0925	0,0475	-0,013	0,1055	1,594	2,202
FDFT1	NM_004462.3	0	-0,3695	-0,2525	0,054	0,654	-0,0435	-1,619
FGFBP1	NM_005130.3	0	-0,148	0,105	0,628	0,673	-0,617	-2,592
FGFR3	NM_022965.1	0	-0,181	-0,335	-0,136	-0,326	-0,928	-1,741
FKBP4	NM_002014.2	0	0,124	-0,104	0,082	0,028	-1,126	-1,998
FLJ20021	XM_028217.4	0	0,159	0,164	-0,095	-0,127	1,36	1,945
FLJ35767	NM_207459.1	0	0,018	-0,038	-0,492	-0,727	-1,421	-1,672
FLJ39827	NM_152424.1	0	0,06	-0,029	-0,154	-0,282	-1,656	-0,886
FLJ46906	XM_928441.1	0	-0,091	-0,313	-0,293	-0,431	2,596	2,579
FLNC	NM_001458.3	0	-0,102	-0,059	0,298	0,275	0,809	2,37
FOSB	NM_006732.1	0	0,456	1,053	1,339	0,362	1,514	1,389
GABARAPL1	NM_031412.2	0	-0,223	-0,145	0,622	0,845	1,909	2,017
GADD45A	NM_001924.2	0	0,042	0,179	0,3595	0,3345	2,0095	1,8905
GAMT	NM_138924.1	0	0,051	0,0325	-0,1575	-0,1945	-0,7605	-1,687
GATM	NM_001482.2	0	-0,095	-0,081	-0,254	-0,272	-0,616	-1,648
GCNT3	NM_004751.1	0	-0,374	-0,395	-0,064	0,212	1,794	2,255
GDF15	NM_004864.1	0	-0,227	0,347	1,453	1,086	2,4	2,548
GEMIN4	NM_015721.2	0	0,135	-0,03	-0,166	-0,128	-1,426	-1,568
GFPT1	NM_002056.1	0	-0,239	-0,113	-0,0935	0,0225	1,16	1,77
GINS2	NM_016095.1	0	0,285	0,169	-0,007	-0,298	-1,271	-1,809
GLS	NM_014905.2	0	-0,094	-0,014	0,311	0,499	0,647	1,723
GPR56	NM_005682.4	0	0,0385	-0,059	-0,1385	-0,5925	0,376	1,5905
GPRC5A	NM_003979.3	0	0,039	-0,178	0,588	0,68	1,597	1,395
GPSM1	XM_939186.2	0	-0,152	-0,165	0,294	0,453	1,58	1,235
GPX2	NM_002083.2	0	-0,074	-0,085	-0,159	-0,134	-1,03	-1,501
GRB10	NM_005311.3	0	-0,3825	-0,4945	-0,1645	-0,0755	1,2935	1,53
GTPBP2	NM_019096.3	0	-0,042	0,197	-0,004	0,21	0,959	1,777
H1FX	NM_006026.2	0	-0,099	0,01	0,069	-0,146	0,705	1,573
HBEGF	NM_001945.1	0	-0,204	0,325	0,773	0,437	2,075	1,27
HKDC1	NM_025130.2	0	0,193	0,278	0,254	0,499	2,109	3,862
HLA-B	NM_005514.5	0	0,077	0,045	0,326	0,574	0,774	1,576
HMGCS1	NM_002130.6	0	-0,523	-0,423	0,352	0,845	0,249	-1,554
HPDL	NM_032756.2	0	0,252	0,088	-0,475	-0,219	-1,74	-1,623
HS.176498	0	Hs.176498	0,372	0,367	0,024	-0,081	1,071	1,522
HS.384600	0	Hs.384600	0,177	0,135	0,1	0,097	0,234	2,066
HS.570241	0	Hs.570241	-0,101	-0,01	0,048	0,263	0,925	2,49
HS.72010	0	Hs.72010	0,021	0,005	-0,093	0,037	0,431	2,146
HSPA1B	NM_005346.3	0	-0,142	-0,325	0,171	0,271	-2,314	-2,264
HSPA2	NM_021979.2	0	-0,216	-0,102	-0,034	-0,1985	-1,5555	-1,569
HSPA5	NM_005347.2	0	-0,037	-0,094	-0,006	0,014	-1,108	-1,673
HSPA8	NM_153201.1	0	-0,049	-0,08549999	-0,032	0,002	-2,3035	-2,504
HSPB1	NM_001540.2	0	-0,053	-0,092	-0,044	-0,002	-0,221	-1,762
HSPH1	NM_006644.2	0	-0,112	-0,101	-0,062	0,015	-1,205	-1,784
ID3	NM_002167.2	0	0,069	0,055	-0,184	-0,165	-0,93	-1,953
IDI1	NM_004508.2	0	-0,296	-0,017	0,629	0,879	-0,549	-1,533
IFRD1	NM_001550.2	0	-0,022	-0,06	0,223	0,394	1,982	2,053
IL17RB	NM_172234.1	0	0,27	0,218	-0,01	-0,389	-1,122	-1,908
IL20RB	NM_144717.2	0	-0,051	-0,028	-0,178	-0,066	1,322	2,271
IL23A	NM_016584.2	0	-0,027	0,042	0,659	1,258	2,381	1,369
IL24	NM_006850.2	0	0,039	-0,012	0,5	0,096	0,482	1,641
IL32	NM_001012633.1	0	0,016	0,1175	0,7555	1,2495	1,7055	2,054
IL8	NM_000584.2	0	0,1105	3,001	4,5465	3,2675	3,2795	1,8175
INHBE	NM_031479.3	0	-0,38	-0,464	-0,383	-0,337	3,168	4,111
INSIG1	NM_198336.1	0	-0,33	-0,1085	0,879	1,08	-0,437	-1,7895
IRF8	NM_002163.2	0	-0,169	-0,348	-0,293	-0,405	-1,109	-1,592
ISG20	NM_002201.4	0	-0,083	-0,177	0,104	0,303	1,899	2,989
ITGA2	NM_002203.3	0	-0,337	-0,372	0,352	0,541	1,346	1,513
ITPKA	NM_002220.1	0	0,384	0,109	0,159	0,269	0,814	2,592
JMJD3	NM_001080424.1	0	-0,029	-0,089	0,713	0,253	1,328	1,558
JUN	NM_002228.3	0	0,309	0,338	0,556	0,436	1,536	1,622
KCNIP4	NM_147183.3	0	0,03433334	0,1243333	0,176	0,135	0,2073333	1,524
KIAA0152	NM_014730.2	0	-0,158	-0,228	-0,237	-0,384	-1,497	-1,531
KIAA1641	XM_944061.1	0	0,056	0,205	0,746	0,575	1,284	1,567
KIF21B	XM_935437.1	0	-0,565	-0,532	-0,657	-0,709	1,164	1,723
KLF4	NM_004235.3	0	-0,222	0,052	0,722	0,672	1,503	1,476
KLF6	NM_001300.4	0	0,302	0,217	1,2655	1,068	2,058	1,68
KLF9	NM_001206.2	0	-0,071	0,031	0,234	0,392	1,728	2,023
KLHL24	NM_017644.3	0	-0,318	-0,244	0,035	0,255	1,301	2,322
LAMP3	NM_014398.2	0	-0,152	-0,0555	-0,0925	-0,186	0,1525	2,7135
LCN2	NM_005564.3	0	0,06	0,077	0,081	0,117	-0,151	1,582
LGALS7	NM_002307.1	0	0,027	0,064	0,163	0,175	0,822	1,85
LINCR	NM_001080535.1	0	-0,156	0,016	0,585	1,216	1,549	0,662
LOC401317	XM_379479.3	0	0,166	0,308	0,331	0,413	1,643	0,56
LOC440341	XM_932044.1	0	0,238	0,235	0,051	0,143	0,935	1,557
LOC646463	XM_001130106.1	0	0,114	0,057	0,287	0,694	2,019	1,688
LOC653499	NM_001042507.1	0	0,094	0,001	0,071	0,132	0,947	2,099
LOC728734	XM_001132780.1	0	0,127	0,166	0,164	0,178	0,929	1,612
LOC728910	XM_001128786.1	0	0,111	0,083	0,073	0,364	1,223	2,15
LOC88523	NM_033111.2	0	0,099	0,022	0,684	0,2	1,111	2,046
LPCAT1	NM_024830.3	0	0,08	-0,021	-0,101	-0,21	-1,568	-1,316
LRP8	NM_017522.3	0	-0,291	-0,094	-0,1285	0,2555	-0,811	-1,7435
MAP1LC3B	NM_022818.3	0	-0,162	-0,14	0,205	0,43	1,86	2,382
MAT2A	NM_005911.4	0	0,037	-0,013	-0,111	-0,285	-1,724	-0,504
METTL7B	NM_152637.1	0	-0,115	-0,044	-0,347	-0,593	-1,076	-1,577
MKNK2	NM_017572.2	0	-0,059	-0,1205	-0,0175	0,1625	0,5905	1,702
MMP10	NM_002425.1	0	0,126	-0,016	0,059	0,298	1,855	1,572
MOCOS	NM_017947.1	0	-0,066	-0,003	-0,159	-0,459	0,441	1,926
MOSPD1	NM_019556.1	0	-0,025	0,242	0,552	0,618	1,857	1,663
MRPL52	NM_181306.1	0	0,1405	0,0605	-0,0455	-0,003999999	-0,412	-1,8305
MYEOV	NM_138768.2	0	-0,071	-0,012	-0,119	0,123	1,46	1,908
MYH13	NM_003802.2	0	-0,126	-0,303	-0,156	-0,272	0,585	1,509
MYH4	NM_017533.2	0	-0,271	-0,314	-0,3	-0,217	1,689	3,256
NCOA7	NM_181782.2	0	-0,364	-0,192	0,481	0,272	1,597	0,72
NEDD9	NM_006403.2	0	0,043	0,2933333	0,9926667	0,9326667	1,803	1,55
NFKB2	NM_001077494.1	0	-0,102	-0,103	1,0085	1,394	1,7005	1,0845
NPAS1	NM_002517.2	0	0,006	0,045	0,112	-0,009	0,895	2,092
NPPB	NM_002521.2	0	0,015	-0,077	0,546	1,048	2,099	0,265
NUPR1	NM_001042483.1	0	0,144	-0,011	-0,077	-0,158	1,21	2,611
P8	NM_012385.1	0	-0,165	-0,007	-0,058	-0,202	0,883	2,253
PAGE4	NM_007003.2	0	-0,69	-0,46	-0,684	-0,688	-1,385	-2,017
PARP8	XM_943884.1	0	-0,027	0,004	0,037	0,033	0,829	1,608
PCCA	NM_000282.2	0	-0,265	-0,253	-0,185	-0,127	0,577	1,603
PCDH7	NM_032456.1	0	0,047	0,011	-0,0855	0,062	-0,5545	-1,5765
PCK2	NM_001018073.1	0	-0,7053334	-0,7173333	-0,723	-0,686	1,763667	2,263
PER2	NM_022817.2	0	0,124	0,143	0,063	-0,263	0,247	1,55
PHLDA1	NM_007350.3	0	-0,459	-0,523	0,397	0,191	1,894	1,698
PHLDB2	NM_145753.1	0	-0,4585	-0,3065	0,1865	0,808	1,7835	1,8705
PIM1	NM_002648.2	0	-0,001	0,788	0,608	0,202	1,784	1,588
PLA2G4C	NM_003706.1	0	0,036	0,065	0,501	0,795	1,406	2,059
PMAIP1	NM_021127.1	0	-0,098	0,005000003	0,0785	0,2395	1,69	1,064
POLE2	NM_002692.2	0	0,178	0,206	-0,026	-0,289	-1,028	-1,517
PPM1M	NM_144641.1	0	0,144	-0,025	0,124	-0,045	0,827	1,514
PPP1R15A	NM_014330.2	0	0,307	0,518	0,718	0,303	2,464	2,49
PRF1	NM_005041.4	0	-0,339	-0,421	-0,403	-0,337	-0,577	-1,597
PRKAB2	NM_005399.3	0	-0,014	-0,036	-0,002	0,198	1,279	2,124
PRPH	NM_006262.3	0	0,059	-0,013	-0,016	0,167	1,272	3,147
PSG11	NM_203287.1	0	-0,374	-0,425	-0,502	-0,33	-0,749	-1,581
PSME3	NM_005789.2	0	0,143	0,063	0,0155	-0,1395	-1,1735	-1,649
PSPH	NM_004577.3	0	-0,409	-0,4225	-0,5675	-0,5265	1,7155	1,032
PTDSS1	NM_014754.1	0	0,075	-0,004	0,036	-0,089	-0,742	-1,844
PTPRH	NM_002842.2	0	-0,073	-0,15	0,073	-0,08	0,885	1,831
RASGRP3	NM_170672.1	0	0,102	0,14	0,402	0,379	1,567	2,313
RASIP1	NM_017805.2	0	-0,111	-0,315	0,043	-0,27	1,813	3,356
RASL11A	NM_206827.1	0	-0,211	-0,251	-0,435	-0,302	-1,629	-2,487
RBCK1	NM_006462.3	0	-0,2395	-0,291	-0,16	0,0175	1,0155	2,003
REG4	NM_032044.2	0	-0,298	-0,3	-0,294	-0,091	-0,543	-1,747
RELB	NM_006509.2	0	0,031	-0,019	2,292	2,451	2,408	1,529
RENBP	NM_002910.4	0	0,027	-0,114	-0,065	-0,176	0,637	2,664
RIOK3	NM_003831.2	0	0,113	0,0125	0,1735	0,318	1,3425	1,5485
RIT1	NM_006912.4	0	0,128	0,011	0,228	0,396	1,516	1,134
RN7SK	NR_001445.1	0	0,126	0,15	0,374	0,583	1,185	2,176
RNF39	NM_170769.1	0	0,13	0,036	-0,206	0,0905	1,021	1,712
RPL29	NM_000992.2	0	0,121	0,1135	0,1035	0,1135	-1,2155	-1,576
RPS6KA5	NM_004755.2	0	-0,244	-0,196	0,044	0,235	1,745	1,45
S100A3	NM_002960.1	0	0,142	0,267	1,151	1,762	2,124	1,181
S100P	NM_005980.2	0	-0,597	-0,578	-0,575	-0,431	2,086	3,137
SARS	NM_006513.2	0	-0,257	-0,154	-0,069	-0,239	1,164	1,606
SCARB1	NM_005505.3	0	-0,213	-0,158	-0,171	-0,114	-0,624	-1,668
SDC1	NM_002997.4	0	0,08	-0,145	-0,392	-0,524	-1,513	-0,864
SDF2L1	NM_022044.2	0	-0,085	-0,089	-0,159	-0,159	-0,893	-1,534
SERPINB2	NM_002575.1	0	0,0395	0,083	2,5265	1,931	2,971	0,7505
SERPINB8	NM_002640.3	0	-0,139	0,0165	0,594	0,6815	1,364	1,9815
SESN2	NM_031459.3	0	-0,583	-0,583	-0,693	-0,408	1,735	2,032
SFRS2	NM_003016.3	0	-0,09	0,075	0,133	0,05	-0,511	-1,517
SFRS6	NM_006275.4	0	0,282	0,271	0,012	-0,181	-0,742	-1,586
SH2B3	NM_005475.1	0	-0,699	-0,593	-0,147	-0,078	1,791	1,099
SLC12A2	NM_001046.2	0	-0,361	-0,1255	-0,2825	-0,2515	-0,3145	-1,531
SLC16A4	NM_004696.1	0	0,0135	-0,0965	-0,091	0,0375	1,5905	2,053
SLC19A1	NM_194255.1	0	-0,046	-0,08	-0,045	-0,091	-0,925	-1,755
SLC1A3	NM_004172.3	0	-0,027	-0,001	-0,119	-0,423	-1,305	-1,947
SLC1A4	NM_003038.2	0	-0,467	-0,456	-0,262	-0,339	1,504	1,046
SLC29A1	NM_001078177.1	0	-0,016	0,0225	-0,0605	-0,0755	-0,764	-1,7755
SLC38A2	NM_018976.3	0	-0,644	-0,405	-0,062	0,296	2,185	1,844
SLC3A2	NM_001012661.1	0	-0,01366667	-0,03266667	-0,1106667	-0,064	1,283	1,580333
SLC6A9	NM_201649.2	0	-0,788	-0,992	-0,898	-0,814	1,714	2,167
SLC7A11	NM_014331.3	0	-0,675	-0,434	-0,407	-0,398	2,339	1,909
SLC7A8	NM_182728.1	0	-0,208	-0,089	-0,123	-0,285	-0,905	-1,534
SLFN5	NM_144975.3	0	0,032	0,041	0,014	-0,036	0,173	1,671
SNCAIP	NM_005460.2	0	0,021	-0,032	-0,595	-1,02	-1,029	-1,942
SNHG5	NR_003038.1	0	0,157	0,17	-0,065	0,151	1,21	1,81
SOX4	NM_003107.2	0	-0,101	-0,129	0,384	0,617	1,617	0,893
SPINK1	NM_003122.2	0	-0,149	0,128	0,103	0,032	0,423	1,73
SPRR2A	NM_005988.2	0	-0,054	0,109	0,533	0,8	1,277	3,608
SPRR2D	NM_006945.3	0	0,16	0,164	1,417	1,965	4,01	6,143
SPRR2E	NM_001024209.2	0	0,024	0,0425	0,073	0,1345	0,373	1,659
SPRR2F	NM_001014450.1	0	0,03	0,102	0,796	1,297	2,676	4,789
SQLE	NM_003129.3	0	-0,363	-0,242	0,224	0,7675	-0,1735	-1,6
SQSTM1	NM_003900.3	0	0,434	0,19	0,883	0,851	1,126	1,76
SRM	NM_003132.2	0	0,009	0,048	-0,055	0,03	-0,952	-1,707
STEAP3	NM_182915.2	0	0,01	-0,012	0,017	-0,394	-1,127	-1,772
SULT2B1	NM_177973.1	0	-0,078	-0,155	-0,231	-0,482	-0,752	-1,659
TES	NM_015641.2	0	0,007500002	-0,0325	0,2975	0,408	1,514	1,7095
TFF1	NM_003225.2	0	0,22	0,246	0,204	0,223	0,982	2,012
TIGA1	NM_053000.1	0	0,406	0,344	-0,101	-0,096	1,26	1,944
TM4SF1	NM_014220.2	0	-0,045	0,074	1,273	1,563	1,429	0,388
TMEM50B	NM_006134.4	0	0,311	0,283	0,071	0,29	-1,724	-1,23
TMEM80	XM_938671.1	0	0,1205	0,1475	0,1135	-0,114	0,336	2,1025
TNFAIP3	NM_006290.2	0	-0,144	0,057	1,964	1,517	1,65	0,558
TNFRSF12A	NM_016639.1	0	-0,153	0,017	0,536	0,334	1,574	1,507
TNFRSF9	NM_001561.4	0	0,158	0,319	0,486	0,743	1,657	1,747
TRIB1	NM_025195.2	0	0,02	0,299	1,675	1,297	1,6	0,771
TRIB3	NM_021158.3	0	-0,465	-0,61	-0,313	0,144	2,786	2,538
TSC22D1	NM_183422.1	0	-0,06233333	0,1056667	0,1823333	0,119	1,389667	1,640333
TXNIP	NM_006472.2	0	0,487	-0,031	-0,385	-0,339	1,403	2,882
UBR4	NM_020765.2	0	0,131	0,042	0,302	0,383	1,313	1,546
ULK1	XM_001133335.1	0	-0,057	-0,2595	-0,046	-0,106	1,647	1,6325
UPP1	NM_003364.2	0	0,094	0,1135	0,2135	0,335	1,016	1,827
WARS	NM_173701.1	0	-0,1085	-0,1605	-0,1365	-0,229	1,0155	2,2265
WDR77	NM_024102.2	0	-0,023	0,1	-0,171	-0,029	-0,766	-1,799
WIPI1	NM_017983.4	0	-0,194	-0,098	0,007	0,1	0,145	2,167
